# Supplementary material for: Discovery of Euryhaline Phycoerythrobilin-Containing Synechococcus and Its Mechanisms for Adaptation to Estuarine Environments
Source: mSystems. 2020 Dec 15;5(6):e00842-20. doi: 10.1128/mSystems.00842-20 (PMC7771541; doi:10.1128/mSystems.00842-20)
Supplement: DATA SET S1 [file mSystems.00842-20-sd001.xlsx]

## Sheet: Sequencing info
Sequencing information of this study.
	Illumina-Clean	Pacbio-Clean	Transcriptome
HK01 (reads)	2.07*107	16878	NA
LTW-R (reads)	5.77*107	18555	1.4*108~3.9*108
Mean length (HK01)	151bp	9847 bp	NA
Mean length (LTW-R)	150bp	9985 bp	150 bp

## Sheet: Annotation of HK01
# emapper version: emapper-1.0.3-35-g63c274b emapper DB: 2.0
# command: ./emapper.py --cpu 6 -i /data/shared/emapper_jobs/user_data/MM_mmsrfoeq/query_seqs.fa --output query_seqs.fa --output_dir /data/shared/emapper_jobs/user_data/MM_mmsrfoeq -m diamond -d none --tax_scope auto --go_evidence non-electronic --target_orthologs all --seed_ortholog_evalue 0.001 --seed_ortholog_score 60 --query-cover 20 --subject-cover 0 --override --temp_dir /data/shared/emappe…
# time: Thu Jun 18 08:47:21 2020
#query_name seed_eggNOG_ortholog seed_ortholog_evalue seed_ortholog_score best_tax_level Preferred_name GOs EC KEGG_ko KEGG_Pathway KEGG_Module KEGG_Reaction KEGG_rclass BRITE KEGG_TC CAZy BiGG_Reaction
Query	Seed ortholog	e-value	score	best tax lvl	Preferred_name	GO terms	EC number	KEGG KO	KEGG pathway	KEGG module	KEGG reaction	KEGG rclass	BRITE	KEGG TC	CAZy	BiGG reaction	annot lvl	matching OGs	Best OG	COG cat	description
fig|HK01.peg.1	686340.Metal_0479	1.3e-102	381.7	Gammaproteobacteria	exsH		3.2.1.65	ko:K01212,ko:K12287,ko:K20276	ko00500,ko02024,map00500,map02024		R05624,R11311	RC03278	ko00000,ko00001,ko01000,ko02044		GH32		Bacteria	1MU7T@1224,1RWAD@1236,COG2373@1,COG2373@2,COG2931@1,COG2931@2,COG3170@1,COG3170@2,COG3210@1,COG3210@2,COG4932@1,COG4932@2	NA|NA|NA	Q	Serine 3-dehydrogenase
fig|HK01.peg.3	84588.SYNW0958	6.9e-78	297.7	Synechococcus				ko:K02022,ko:K12542,ko:K20345	ko02024,map02024	M00330			ko00000,ko00001,ko00002,ko02000,ko02044	3.A.1.109.4,3.A.1.112,8.A.1			Bacteria	1G2KR@1117,1H0QQ@1129,COG0845@1,COG0845@2	NA|NA|NA	M	HlyD membrane-fusion protein of T1SS
fig|HK01.peg.4	84588.SYNW0959	0.0	1245.7	Synechococcus				ko:K06147					ko00000,ko02000	3.A.1.106,3.A.1.109,3.A.1.21			Bacteria	1G0V8@1117,1GYNJ@1129,COG2274@1,COG2274@2	NA|NA|NA	V	COG2274 ABC-type bacteriocin lantibiotic exporters, contain an N-terminal double-glycine peptidase domain
fig|HK01.peg.5	316278.SynRCC307_0489	3.6e-54	218.4	Synechococcus			5.2.1.8	ko:K03770,ko:K07533					ko00000,ko01000,ko03110				Bacteria	1G0YM@1117,1GZSW@1129,COG0760@1,COG0760@2	NA|NA|NA	G	Parvulin-like peptidyl-prolyl isomerase
fig|HK01.peg.6	166318.Syn8016DRAFT_1352	2.8e-23	114.4	Synechococcus													Bacteria	1FZXT@1117,1GYSU@1129,COG0745@1,COG0745@2	NA|NA|NA	K	COG0745 Response regulators consisting of a CheY-like receiver domain and a winged-helix DNA-binding domain
fig|HK01.peg.7	221359.RS9916_31107	1.1e-49	202.6	Synechococcus	cph2_1		2.7.7.65	ko:K02488	ko02020,ko04112,map02020,map04112	M00511	R08057		ko00000,ko00001,ko00002,ko01000,ko02022				Bacteria	1GE0P@1117,1H0JT@1129,COG3829@1,COG3829@2	NA|NA|NA	KT	PAS domain
fig|HK01.peg.8	166318.Syn8016DRAFT_0216	2.3e-58	233.0	Synechococcus													Bacteria	1GPX6@1117,1GZX4@1129,COG5002@1,COG5002@2	NA|NA|NA	T	His Kinase A (phosphoacceptor) domain
fig|HK01.peg.9	585423.KR49_13130	1.3e-90	340.5	Synechococcus													Bacteria	1G113@1117,1GYGJ@1129,COG0642@1,COG2205@2	NA|NA|NA	T	PhoQ Sensor
fig|HK01.peg.10	166318.Syn8016DRAFT_0217	8.3e-31	139.8	Synechococcus													Bacteria	1GNMV@1117,1H16T@1129,COG0745@1,COG0745@2	NA|NA|NA	T	receiver domain
fig|HK01.peg.12	32051.SynWH7803_1801	0.0	1155.6	Synechococcus	lepA	GO:0005575,GO:0005618,GO:0005622,GO:0005623,GO:0005737,GO:0005829,GO:0030312,GO:0044424,GO:0044444,GO:0044464,GO:0071944		ko:K03596	ko05134,map05134				ko00000,ko00001				Bacteria	1G1AS@1117,1GYH8@1129,COG0481@1,COG0481@2	NA|NA|NA	J	Required for accurate and efficient protein synthesis under certain stress conditions. May act as a fidelity factor of the translation reaction, by catalyzing a one-codon backward translocation of tRNAs on improperly translocated ribosomes. Back- translocation proceeds from a post-translocation (POST) complex to a pre-translocation (PRE) complex, thus giving elongation factor G a second chance to…
fig|HK01.peg.13	221360.RS9917_02376	6.8e-228	796.6	Synechococcus	mqo	GO:0003674,GO:0003824,GO:0005575,GO:0005622,GO:0005623,GO:0005737,GO:0005886,GO:0008150,GO:0008152,GO:0016020,GO:0016491,GO:0044424,GO:0044464,GO:0055114,GO:0071944	1.1.5.4	ko:K00116	ko00020,ko00620,ko01100,ko01110,ko01120,ko01130,ko01200,map00020,map00620,map01100,map01110,map01120,map01130,map01200	M00009,M00011	R00360,R00361,R01257	RC00031	ko00000,ko00001,ko00002,ko01000				Bacteria	1G4FU@1117,1GYT8@1129,COG0579@1,COG0579@2	NA|NA|NA	C	malate quinone oxidoreductase
fig|HK01.peg.14	221359.RS9916_32607	8.5e-37	159.5	Synechococcus	nifU												Bacteria	1G7UJ@1117,1H14R@1129,COG0694@1,COG0694@2	NA|NA|NA	O	COG0694 Thioredoxin-like proteins and domains
fig|HK01.peg.15	221359.RS9916_32602	1.3e-15	88.2	Synechococcus													Bacteria	1GNWS@1117,1H1SI@1129,COG2105@1,COG2105@2	NA|NA|NA	S	Gamma-glutamyl cyclotransferase, AIG2-like
fig|HK01.peg.16	221360.RS9917_02386	1.3e-117	429.1	Synechococcus													Bacteria	1G283@1117,1GZK8@1129,28H9G@1,2Z7M6@2	NA|NA|NA	S	Protein of unknown function (DUF4079)
fig|HK01.peg.17	221360.RS9917_02391	1.6e-252	878.2	Synechococcus	rimK	GO:0003674,GO:0003824,GO:0005575,GO:0005622,GO:0005623,GO:0005737,GO:0006464,GO:0006807,GO:0006950,GO:0006974,GO:0007154,GO:0008150,GO:0008152,GO:0009432,GO:0009605,GO:0009987,GO:0009991,GO:0016874,GO:0016879,GO:0016881,GO:0018169,GO:0018410,GO:0019538,GO:0031668,GO:0033554,GO:0036211,GO:0043170,GO:0043412,GO:0043687,GO:0044237,GO:0044238,GO:0044260,GO:0044267,GO:0044424,GO:0044464,GO:0050896,GO:…	6.3.1.17,6.3.2.32,6.3.2.41	ko:K05844,ko:K14940,ko:K18310	ko00250,ko00680,ko01100,ko01120,map00250,map00680,map01100,map01120		R09401,R10677,R10678	RC00064,RC00090,RC00141,RC03233	ko00000,ko00001,ko01000,ko03009				Bacteria	1G0DT@1117,1GYKT@1129,COG0189@1,COG0189@2,COG4067@1,COG4067@2	NA|NA|NA	F	Belongs to the RimK family
fig|HK01.peg.19	221360.RS9917_02396	5.4e-180	637.1	Synechococcus	cefD			ko:K11325					ko00000				Bacteria	1G2M5@1117,1GYYM@1129,COG0520@1,COG0520@2	NA|NA|NA	E	L-cysteine cystine lyase
fig|HK01.peg.20	221360.RS9917_02401	1.3e-124	452.6	Synechococcus				ko:K07090					ko00000				Bacteria	1GHGG@1117,1H2I3@1129,COG0730@1,COG0730@2	NA|NA|NA	S	Sulfite exporter TauE/SafE
fig|HK01.peg.21	221360.RS9917_02406	2.8e-250	870.9	Synechococcus	murE		6.3.2.13	ko:K01928	ko00300,ko00550,map00300,map00550		R02788	RC00064,RC00090	ko00000,ko00001,ko01000,ko01011				Bacteria	1G0HH@1117,1GZ2T@1129,COG0769@1,COG0769@2	NA|NA|NA	M	Catalyzes the addition of meso-diaminopimelic acid to the nucleotide precursor UDP-N-acetylmuramoyl-L-alanyl-D-glutamate (UMAG) in the biosynthesis of bacterial cell-wall peptidoglycan
fig|HK01.peg.22	64471.sync_0631	3.4e-15	87.0	Synechococcus													Bacteria	1GNPY@1117,1H1CE@1129,2B81E@1,32199@2	NA|NA|NA	S	Ribonucleotide reductase class II
fig|HK01.peg.23	221360.RS9917_02416	3.1e-43	180.6	Synechococcus	yidD			ko:K08998					ko00000				Bacteria	1G90B@1117,1H14U@1129,COG0759@1,COG0759@2	NA|NA|NA	S	Could be involved in insertion of integral membrane proteins into the membrane
fig|HK01.peg.24	32051.SynWH7803_0591	1.7e-102	378.6	Synechococcus	rps4	GO:0003674,GO:0003676,GO:0003723,GO:0003735,GO:0005198,GO:0005488,GO:0005575,GO:0005622,GO:0005623,GO:0005737,GO:0005840,GO:0006417,GO:0006450,GO:0008150,GO:0009889,GO:0009891,GO:0009893,GO:0010468,GO:0010556,GO:0010557,GO:0010604,GO:0010608,GO:0010628,GO:0015935,GO:0019222,GO:0019843,GO:0031323,GO:0031325,GO:0031326,GO:0031328,GO:0032268,GO:0032270,GO:0032991,GO:0034248,GO:0034250,GO:0043226,GO:…		ko:K02986	ko03010,map03010	M00178,M00179			br01610,ko00000,ko00001,ko00002,ko03011				Bacteria	1G03U@1117,1GYUY@1129,COG0522@1,COG0522@2	NA|NA|NA	J	One of the primary rRNA binding proteins, it binds directly to 16S rRNA where it nucleates assembly of the body of the 30S subunit
fig|HK01.peg.25	59931.WH7805_06176	3.4e-08	63.2	Synechococcus													Bacteria	1GNZR@1117,1H1ZP@1129,2A5AA@1,30TZK@2	NA|NA|NA
fig|HK01.peg.27	32051.SynWH7803_0589	2.2e-164	585.1	Synechococcus	des		1.14.19.23,1.14.19.45	ko:K10255	ko02020,map02020				ko00000,ko00001,ko01000,ko01004				Bacteria	1G26Y@1117,1GZXA@1129,COG3239@1,COG3239@2	NA|NA|NA	I	fatty acid desaturase
fig|HK01.peg.28	32051.SynWH7803_0587	5e-197	693.7	Synechococcus	metB		2.5.1.48,4.4.1.1,4.4.1.8	ko:K01739,ko:K01758,ko:K01760	ko00260,ko00270,ko00450,ko00920,ko01100,ko01110,ko01130,ko01230,map00260,map00270,map00450,map00920,map01100,map01110,map01130,map01230	M00017,M00338	R00782,R00999,R01001,R01286,R01288,R02408,R02508,R03217,R03260,R04770,R04930,R04941,R04944,R04945,R04946,R09366	RC00020,RC00056,RC00069,RC00348,RC00382,RC00420,RC00488,RC00710,RC01209,RC01210,RC01245,RC02303,RC02848,RC02866	ko00000,ko00001,ko00002,ko01000,ko04147				Bacteria	1G43Q@1117,1GZIB@1129,COG0626@1,COG0626@2	NA|NA|NA	E	COG0626 Cystathionine beta-lyases cystathionine gamma-synthases
fig|HK01.peg.29	221360.RS9917_02446	3e-199	701.4	Synechococcus			2.5.1.48	ko:K01739	ko00270,ko00450,ko00920,ko01100,ko01110,ko01130,ko01230,map00270,map00450,map00920,map01100,map01110,map01130,map01230	M00017	R00999,R01288,R02508,R03217,R03260,R04944,R04945,R04946	RC00020,RC00056,RC00069,RC00420,RC02848,RC02866	ko00000,ko00001,ko00002,ko01000				Bacteria	1GCF1@1117,1GZ2F@1129,COG0626@1,COG0626@2	NA|NA|NA	E	COG0626 Cystathionine beta-lyases cystathionine gamma-synthases
fig|HK01.peg.30	221360.RS9917_02451	1.4e-173	615.5	Synechococcus	cysK1		2.5.1.47	ko:K01738	ko00270,ko00920,ko01100,ko01110,ko01120,ko01130,ko01200,ko01230,map00270,map00920,map01100,map01110,map01120,map01130,map01200,map01230	M00021	R00897,R03601,R04859	RC00020,RC02814,RC02821	ko00000,ko00001,ko00002,ko01000				Bacteria	1G493@1117,1GYXP@1129,COG0031@1,COG0031@2	NA|NA|NA	E	Belongs to the cysteine synthase cystathionine beta- synthase family
fig|HK01.peg.31	221360.RS9917_02456	1.5e-174	619.0	Synechococcus	queA	GO:0002097,GO:0002099,GO:0003674,GO:0003824,GO:0005575,GO:0005622,GO:0005623,GO:0005737,GO:0005829,GO:0006139,GO:0006396,GO:0006399,GO:0006400,GO:0006725,GO:0006807,GO:0008033,GO:0008150,GO:0008152,GO:0008616,GO:0009058,GO:0009116,GO:0009119,GO:0009163,GO:0009314,GO:0009451,GO:0009628,GO:0009987,GO:0010467,GO:0016070,GO:0016740,GO:0016853,GO:0018130,GO:0019438,GO:0034404,GO:0034470,GO:0034641,GO:…	2.4.2.29,2.4.99.17	ko:K00773,ko:K07568			R03789,R10209	RC00063	ko00000,ko01000,ko03016				Bacteria	1G02D@1117,1GYIG@1129,COG0809@1,COG0809@2	NA|NA|NA	F	Transfers and isomerizes the ribose moiety from AdoMet to the 7-aminomethyl group of 7-deazaguanine (preQ1-tRNA) to give epoxyqueuosine (oQ-tRNA)
fig|HK01.peg.32	221360.RS9917_02461	3.8e-305	1053.5	Synechococcus	ydaO	GO:0003333,GO:0003674,GO:0005215,GO:0005342,GO:0005575,GO:0005623,GO:0005886,GO:0005887,GO:0006810,GO:0006811,GO:0006820,GO:0006865,GO:0008150,GO:0008509,GO:0008514,GO:0015075,GO:0015171,GO:0015179,GO:0015291,GO:0015297,GO:0015318,GO:0015711,GO:0015807,GO:0015849,GO:0016020,GO:0016021,GO:0022804,GO:0022857,GO:0031224,GO:0031226,GO:0034220,GO:0044425,GO:0044459,GO:0044464,GO:0046942,GO:0046943,GO:…											Bacteria	1G33D@1117,1H04V@1129,COG0531@1,COG0531@2	NA|NA|NA	E	COG0531 Amino acid transporters
fig|HK01.peg.33	166318.Syn8016DRAFT_2586	5.8e-183	647.1	Synechococcus	pdhC		1.8.1.4,2.3.1.12	ko:K00382,ko:K00627	ko00010,ko00020,ko00260,ko00280,ko00620,ko00630,ko00640,ko01100,ko01110,ko01120,ko01130,ko01200,map00010,map00020,map00260,map00280,map00620,map00630,map00640,map01100,map01110,map01120,map01130,map01200	M00009,M00011,M00036,M00307,M00532	R00209,R01221,R01698,R02569,R03815,R07618,R08549	RC00004,RC00022,RC00583,RC02742,RC02833,RC02834,RC02857	br01601,ko00000,ko00001,ko00002,ko01000,ko04147			iJN678.odhB	Bacteria	1G0GX@1117,1GZ03@1129,COG0508@1,COG0508@2	NA|NA|NA	C	Dihydrolipoamide acetyltransferase component of pyruvate dehydrogenase complex
fig|HK01.peg.34	32051.SynWH7803_0581	7e-48	196.8	Synechococcus													Bacteria	1G5UH@1117,1H07P@1129,2DI16@1,301P4@2	NA|NA|NA	S	YlqD protein
fig|HK01.peg.35	221360.RS9917_02481	0.0	1105.5	Synechococcus	fadD		6.2.1.3	ko:K01897	ko00061,ko00071,ko01100,ko01212,ko02024,ko03320,ko04146,ko04216,ko04714,ko04920,map00061,map00071,map01100,map01212,map02024,map03320,map04146,map04216,map04714,map04920	M00086	R01280	RC00004,RC00014	ko00000,ko00001,ko00002,ko01000,ko01004,ko04147	4.C.1.1			Bacteria	1G1QY@1117,1GZ6Z@1129,COG1022@1,COG1022@2	NA|NA|NA	I	COG1022 Long-chain acyl-CoA synthetases (AMP-forming)
fig|HK01.peg.36	32051.SynWH7803_0579	2.2e-96	358.6	Synechococcus	lipB	GO:0003674,GO:0003824,GO:0006464,GO:0006807,GO:0008150,GO:0008152,GO:0009249,GO:0009987,GO:0010467,GO:0016740,GO:0016746,GO:0016747,GO:0018065,GO:0018193,GO:0018205,GO:0019538,GO:0033819,GO:0036211,GO:0043170,GO:0043412,GO:0044237,GO:0044238,GO:0044260,GO:0044267,GO:0051604,GO:0071704,GO:1901564	2.3.1.181,2.8.1.8	ko:K03644,ko:K03801	ko00785,ko01100,map00785,map01100		R07766,R07767,R07768,R07769	RC00039,RC00992,RC01978,RC02867	ko00000,ko00001,ko01000				Bacteria	1G074@1117,1GYMM@1129,COG0321@1,COG0321@2	NA|NA|NA	H	Catalyzes the transfer of endogenously produced octanoic acid from octanoyl-acyl-carrier-protein onto the lipoyl domains of lipoate-dependent enzymes. Lipoyl-ACP can also act as a substrate although octanoyl-ACP is likely to be the physiological substrate
fig|HK01.peg.37	221360.RS9917_02491	2e-90	338.6	Synechococcus	hpf	GO:0003674,GO:0005488,GO:0005575,GO:0005622,GO:0005623,GO:0005737,GO:0005829,GO:0005840,GO:0006417,GO:0006448,GO:0008150,GO:0009889,GO:0009890,GO:0009892,GO:0010468,GO:0010556,GO:0010558,GO:0010605,GO:0010608,GO:0010629,GO:0015935,GO:0017148,GO:0019222,GO:0022626,GO:0022627,GO:0031323,GO:0031324,GO:0031326,GO:0031327,GO:0032268,GO:0032269,GO:0032991,GO:0034248,GO:0034249,GO:0043021,GO:0043022,GO:…		ko:K05808					ko00000,ko03009				Bacteria	1G152@1117,1GZ5S@1129,COG1544@1,COG1544@2	NA|NA|NA	J	Required for dimerization of active 70S ribosomes into 100S ribosomes in stationary phase
fig|HK01.peg.38	221360.RS9917_02496	1.3e-80	306.2	Synechococcus	deoC	GO:0003674,GO:0003824,GO:0004139,GO:0005975,GO:0006139,GO:0006725,GO:0006753,GO:0006793,GO:0006796,GO:0006807,GO:0008150,GO:0008152,GO:0009056,GO:0009058,GO:0009117,GO:0009166,GO:0009262,GO:0009264,GO:0009987,GO:0016052,GO:0016829,GO:0016830,GO:0016832,GO:0018130,GO:0019438,GO:0019439,GO:0019637,GO:0034404,GO:0034641,GO:0034654,GO:0034655,GO:0044237,GO:0044238,GO:0044248,GO:0044249,GO:0044270,GO:…	4.1.2.4	ko:K01619	ko00030,map00030		R01066	RC00436,RC00437	ko00000,ko00001,ko01000				Bacteria	1G28V@1117,1H0AI@1129,COG0274@1,COG0274@2	NA|NA|NA	F	Catalyzes a reversible aldol reaction between acetaldehyde and D-glyceraldehyde 3-phosphate to generate 2-deoxy- D-ribose 5-phosphate
fig|HK01.peg.39	221360.RS9917_02501	2.6e-122	444.9	Synechococcus	recO	GO:0005575,GO:0005618,GO:0005623,GO:0030312,GO:0044464,GO:0071944		ko:K03584	ko03440,map03440				ko00000,ko00001,ko03400				Bacteria	1G06V@1117,1GYRD@1129,COG1381@1,COG1381@2	NA|NA|NA	L	Involved in DNA repair and RecF pathway recombination
fig|HK01.peg.40	221360.RS9917_02506	7.3e-221	773.1	Synechococcus													Bacteria	1G0DP@1117,1GYJK@1129,COG0477@1,COG2814@2	NA|NA|NA	EGP	Major facilitator Superfamily
fig|HK01.peg.41	59931.WH7805_06276	2.8e-181	641.3	Synechococcus	rfaG		2.4.1.337	ko:K19002	ko00561,ko01100,map00561,map01100		R10850	RC00005,RC00059	ko00000,ko00001,ko01000,ko01003		GT4		Bacteria	1G0YI@1117,1GYHQ@1129,COG0438@1,COG0438@2	NA|NA|NA	M	Glycosyltransferase
fig|HK01.peg.42	221360.RS9917_02516	9.2e-105	386.7	Synechococcus	proC	GO:0003674,GO:0003824,GO:0004735,GO:0005488,GO:0005515,GO:0005575,GO:0005622,GO:0005623,GO:0005737,GO:0005829,GO:0006082,GO:0006520,GO:0006560,GO:0006561,GO:0006807,GO:0008150,GO:0008152,GO:0008652,GO:0009058,GO:0009064,GO:0009084,GO:0009987,GO:0016053,GO:0016491,GO:0016645,GO:0016646,GO:0017144,GO:0018130,GO:0019752,GO:0042802,GO:0043436,GO:0044237,GO:0044238,GO:0044249,GO:0044281,GO:0044283,GO:…	1.5.1.2	ko:K00286	ko00330,ko01100,ko01110,ko01130,ko01230,map00330,map01100,map01110,map01130,map01230	M00015	R01248,R01251,R03291,R03293	RC00054,RC00083	ko00000,ko00001,ko00002,ko01000			iAF987.Gmet_0899,iIT341.HP1158,iSBO_1134.SBO_0282,ic_1306.c0493	Bacteria	1FZW1@1117,1GYEH@1129,COG0345@1,COG0345@2	NA|NA|NA	E	Catalyzes the reduction of 1-pyrroline-5-carboxylate (PCA) to L-proline
fig|HK01.peg.43	221360.RS9917_02521	1.6e-68	265.8	Synechococcus	sepF	GO:0000910,GO:0003674,GO:0005488,GO:0005515,GO:0005575,GO:0005623,GO:0005886,GO:0007049,GO:0008150,GO:0009987,GO:0016020,GO:0016043,GO:0022402,GO:0022607,GO:0032506,GO:0042802,GO:0044085,GO:0044464,GO:0051301,GO:0071840,GO:0071944,GO:0090529		ko:K09772					ko00000,ko03036				Bacteria	1G556@1117,1GZ8A@1129,COG1799@1,COG1799@2	NA|NA|NA	D	Cell division protein that is part of the divisome complex and is recruited early to the Z-ring. Probably stimulates Z-ring formation, perhaps through the cross-linking of FtsZ protofilaments. Its function overlaps with FtsA
fig|HK01.peg.44	221360.RS9917_02526	5.7e-86	323.9	Synechococcus	yggS	GO:0003674,GO:0005488,GO:0005575,GO:0005622,GO:0005623,GO:0005737,GO:0005829,GO:0008144,GO:0019842,GO:0030170,GO:0036094,GO:0043167,GO:0043168,GO:0044424,GO:0044444,GO:0044464,GO:0048037,GO:0050662,GO:0070279,GO:0097159,GO:1901363		ko:K06997					ko00000				Bacteria	1G0GQ@1117,1GYEP@1129,COG0325@1,COG0325@2	NA|NA|NA	S	Pyridoxal 5'-phosphate (PLP)-binding protein, which is involved in PLP homeostasis
fig|HK01.peg.45	221360.RS9917_02531	1.7e-41	174.9	Synechococcus													Bacteria	1G7WX@1117,1H0TQ@1129,COG0457@1,COG0457@2	NA|NA|NA	S	Protein of unknown function (DUF3539)
fig|HK01.peg.46	221360.RS9917_02536	2.2e-104	385.6	Synechococcus	cbiQ			ko:K16785	ko02010,map02010	M00582			ko00000,ko00001,ko00002,ko02000	3.A.1.25,3.A.1.28,3.A.1.29,3.A.1.30,3.A.1.31,3.A.1.32,3.A.1.33,3.A.1.35			Bacteria	1G0ZQ@1117,1GYU8@1129,COG0619@1,COG0619@2	NA|NA|NA	P	ABC-type cobalt transport system permease component
fig|HK01.peg.47	221359.RS9916_25749	7e-256	889.4	Synechococcus	der	GO:0005575,GO:0005618,GO:0005623,GO:0005886,GO:0008150,GO:0016020,GO:0030312,GO:0040007,GO:0044464,GO:0071944	1.1.1.399,1.1.1.95	ko:K00058,ko:K03977	ko00260,ko00680,ko01100,ko01120,ko01130,ko01200,ko01230,map00260,map00680,map01100,map01120,map01130,map01200,map01230	M00020	R01513	RC00031	ko00000,ko00001,ko00002,ko01000,ko03009,ko04147				Bacteria	1G00M@1117,1GZ51@1129,COG1160@1,COG1160@2	NA|NA|NA	S	GTPase that plays an essential role in the late steps of ribosome biogenesis
fig|HK01.peg.48	221360.RS9917_02546	2.5e-62	244.6	Synechococcus	enhA_2												Bacteria	1G4ZS@1117,1H0JG@1129,COG1376@1,COG1376@2	NA|NA|NA	S	L,D-transpeptidase catalytic domain
fig|HK01.peg.49	221360.RS9917_02551	1.6e-69	268.9	Synechococcus													Bacteria	1G6RN@1117,1H0HA@1129,2ANKF@1,31DJN@2	NA|NA|NA	S	Domain of unknown function (DUF1823)
fig|HK01.peg.50	221360.RS9917_02556	1.6e-68	265.8	Synechococcus													Bacteria	1GRFR@1117,1H0YW@1129,2A3ZA@1,30SHQ@2	NA|NA|NA
fig|HK01.peg.51	221359.RS9916_25729	1.4e-152	545.8	Synechococcus	dus			ko:K05540					ko00000,ko01000,ko03016				Bacteria	1G0PN@1117,1GYUR@1129,COG0042@1,COG0042@2	NA|NA|NA	H	Catalyzes the synthesis of 5,6-dihydrouridine (D), a modified base found in the D-loop of most tRNAs, via the reduction of the C5-C6 double bond in target uridines
fig|HK01.peg.52	221360.RS9917_02566	1.1e-284	985.7	Synechococcus	bcsA		2.4.1.12	ko:K00694	ko00500,ko01100,ko02026,map00500,map01100,map02026		R02889	RC00005	ko00000,ko00001,ko01000,ko01003,ko02000	4.D.3.1.2,4.D.3.1.5,4.D.3.1.6	GT2		Bacteria	1G1PY@1117,1GYDV@1129,COG1215@1,COG1215@2	NA|NA|NA	M	COG1215 Glycosyltransferases, probably involved in cell wall biogenesis
fig|HK01.peg.53	221359.RS9916_25719	3.6e-67	261.5	Synechococcus													Bacteria	1GNAY@1117,1H0P2@1129,28H9G@1,32IG4@2	NA|NA|NA	S	Protein of unknown function (DUF4079)
fig|HK01.peg.54	221359.RS9916_25714	1e-83	316.6	Synechococcus	cbiL		2.1.1.130,2.1.1.151	ko:K03394	ko00860,ko01100,map00860,map01100		R03948,R05808	RC00003,RC01035,RC01662	ko00000,ko00001,ko01000			iAF987.Gmet_0482	Bacteria	1G1QK@1117,1GZGD@1129,COG2243@1,COG2243@2	NA|NA|NA	H	Precorrin-2
fig|HK01.peg.55	232348.ADXL01000079_gene995	9.4e-77	293.1	Synechococcus	mtnD	GO:0000096,GO:0003674,GO:0003824,GO:0006082,GO:0006520,GO:0006555,GO:0006790,GO:0006807,GO:0008150,GO:0008152,GO:0009066,GO:0009987,GO:0010309,GO:0016491,GO:0016701,GO:0016702,GO:0019752,GO:0043436,GO:0044237,GO:0044238,GO:0044281,GO:0051213,GO:0055114,GO:0071704,GO:1901564,GO:1901605	1.13.11.53,1.13.11.54	ko:K08967	ko00270,ko01100,map00270,map01100	M00034	R07363,R07364	RC01866,RC02018,RC02118	ko00000,ko00001,ko00002,ko01000			iYL1228.KPN_00643	Bacteria	1G274@1117,1H08J@1129,COG1791@1,COG1791@2	NA|NA|NA	F	Catalyzes 2 different reactions between oxygene and the acireductone 1,2-dihydroxy-3-keto-5-methylthiopentene (DHK-MTPene) depending upon the metal bound in the active site. Fe-containing acireductone dioxygenase (Fe-ARD) produces formate and 2-keto-4- methylthiobutyrate (KMTB), the alpha-ketoacid precursor of methionine in the methionine recycle pathway. Ni-containing acireductone dioxygenase (N…
fig|HK01.peg.56	221360.RS9917_02591	2.5e-23	114.4	Synechococcus													Bacteria	1GNYS@1117,1H1XC@1129,2AFR9@1,315T7@2	NA|NA|NA
fig|HK01.peg.57	221360.RS9917_02596	2.3e-106	391.7	Synechococcus	miaE			ko:K06169					ko00000,ko01000,ko03016				Bacteria	1G1MM@1117,1GZ21@1129,COG4445@1,COG4445@2	NA|NA|NA	FJ	COG4445 Hydroxylase for synthesis of 2-methylthio-cis-ribozeatin in tRNA
fig|HK01.peg.58	221360.RS9917_02601	4.6e-63	247.3	Synechococcus	aroQ		4.2.1.10	ko:K03786	ko00400,ko01100,ko01110,ko01130,ko01230,map00400,map01100,map01110,map01130,map01230	M00022	R03084	RC00848	ko00000,ko00001,ko00002,ko01000			iIT341.HP1038	Bacteria	1G5X4@1117,1H0NE@1129,COG0757@1,COG0757@2	NA|NA|NA	E	Catalyzes a trans-dehydration via an enolate intermediate
fig|HK01.peg.59	221360.RS9917_02606	1.3e-133	482.6	Synechococcus													Bacteria	1GN3Y@1117,1H0BV@1129,2BPFB@1,32I7H@2	NA|NA|NA	S	LysR substrate binding domain
fig|HK01.peg.60	221360.RS9917_02626	7e-273	946.0	Synechococcus	glpK	GO:0003674,GO:0003824,GO:0004370,GO:0005488,GO:0005515,GO:0005575,GO:0005622,GO:0005623,GO:0005737,GO:0005829,GO:0005975,GO:0006066,GO:0006071,GO:0006793,GO:0006796,GO:0006950,GO:0006974,GO:0008150,GO:0008152,GO:0008270,GO:0009056,GO:0009987,GO:0016052,GO:0016301,GO:0016310,GO:0016740,GO:0016772,GO:0016773,GO:0019400,GO:0019405,GO:0019563,GO:0019751,GO:0033554,GO:0042802,GO:0043167,GO:0043169,GO:…	2.7.1.30	ko:K00864	ko00561,ko01100,ko03320,ko04626,map00561,map01100,map03320,map04626		R00847	RC00002,RC00017	ko00000,ko00001,ko01000,ko04147			iE2348C_1286.E2348C_4230,iECNA114_1301.ECNA114_4065,iECSF_1327.ECSF_3786	Bacteria	1G0T2@1117,1GYDE@1129,COG0554@1,COG0554@2	NA|NA|NA	C	Belongs to the FGGY kinase family
fig|HK01.peg.61	221360.RS9917_02631	2.1e-232	811.6	Synechococcus	glpD	GO:0005575,GO:0005618,GO:0005623,GO:0005886,GO:0016020,GO:0030312,GO:0044464,GO:0071944	1.1.5.3	ko:K00111	ko00564,ko01110,map00564,map01110		R00848	RC00029	ko00000,ko00001,ko01000				Bacteria	1G1T3@1117,1GZDR@1129,COG0578@1,COG0578@2	NA|NA|NA	C	Glycerol-3-phosphate dehydrogenase
fig|HK01.peg.62	221360.RS9917_02636	0.0	1093.6	Synechococcus			3.2.1.1,5.4.99.16	ko:K05343	ko00500,ko01100,map00500,map01100		R01557,R02108,R02112,R11262	RC01816	ko00000,ko00001,ko01000		GH13		Bacteria	1G2UN@1117,1GZMN@1129,COG0366@1,COG0366@2	NA|NA|NA	G	Alpha amylase, catalytic
fig|HK01.peg.63	221360.RS9917_02641	7.4e-205	719.9	Synechococcus	aldH		1.2.1.3,1.2.1.5	ko:K00128,ko:K00129	ko00010,ko00053,ko00071,ko00280,ko00310,ko00330,ko00340,ko00350,ko00360,ko00380,ko00410,ko00561,ko00620,ko00625,ko00903,ko00980,ko00981,ko00982,ko01100,ko01110,ko01120,ko01130,ko05204,map00010,map00053,map00071,map00280,map00310,map00330,map00340,map00350,map00360,map00380,map00410,map00561,map00620,map00625,map00903,map00980,map00981,map00982,map01100,map01110,map01120,map01130,map05204	M00135	R00264,R00631,R00710,R00711,R00904,R01752,R01986,R02536,R02537,R02549,R02678,R02695,R02697,R02940,R02957,R03283,R03300,R03302,R03869,R04065,R04506,R04882,R04883,R04888,R04889,R04891,R04892,R04903,R04996,R05050,R05237,R05238,R05286,R06366,R07104,R08146,R08282,R08283,R08307	RC00047,RC00071,RC00080,RC00186,RC00218,RC00242,RC00816,RC01500,RC01735	ko00000,ko00001,ko00002,ko01000				Bacteria	1G2U1@1117,1GYU6@1129,COG1012@1,COG1012@2	NA|NA|NA	C	Belongs to the aldehyde dehydrogenase family
fig|HK01.peg.64	32051.SynWH7803_0543	1.9e-96	359.4	Synechococcus	iap	GO:0005575,GO:0005576	3.2.1.17,3.5.1.104,3.5.1.28	ko:K01185,ko:K01448,ko:K01449,ko:K08307,ko:K13735,ko:K14196,ko:K19220,ko:K19223,ko:K21449,ko:K22278	ko01503,ko05100,ko05150,map01503,map05100,map05150	M00727	R04112	RC00064,RC00141	ko00000,ko00001,ko00002,ko01000,ko01002,ko01011,ko02000,ko03036	1.B.40.2	CBM50		Bacteria	1GBSW@1117,1GYFF@1129,COG1388@1,COG1388@2	NA|NA|NA	M	COG1388 FOG LysM repeat
fig|HK01.peg.65	221360.RS9917_02651	2.7e-213	748.0	Synechococcus	recQ	GO:0003674,GO:0003676,GO:0003677,GO:0003678,GO:0003824,GO:0004003,GO:0004386,GO:0005488,GO:0005575,GO:0005622,GO:0005623,GO:0005694,GO:0005737,GO:0006139,GO:0006259,GO:0006281,GO:0006310,GO:0006725,GO:0006807,GO:0006950,GO:0006974,GO:0006996,GO:0008026,GO:0008094,GO:0008150,GO:0008152,GO:0009378,GO:0009987,GO:0016043,GO:0016462,GO:0016787,GO:0016817,GO:0016818,GO:0016887,GO:0017111,GO:0032392,GO:…	3.6.4.12	ko:K03654	ko03018,map03018				ko00000,ko00001,ko01000,ko03400				Bacteria	1G1Y1@1117,1GYV9@1129,COG0514@1,COG0514@2	NA|NA|NA	L	DNA helicase
fig|HK01.peg.66	221359.RS9916_25629	1.9e-176	625.2	Synechococcus													Bacteria	1G1XC@1117,1GZ5C@1129,2CKCY@1,2Z7TH@2	NA|NA|NA
fig|HK01.peg.67	221360.RS9917_02661	7.3e-32	142.5	Synechococcus	psaE	GO:0005575,GO:0005622,GO:0005623,GO:0005886,GO:0009579,GO:0016020,GO:0034357,GO:0042651,GO:0044424,GO:0044436,GO:0044464,GO:0071944		ko:K02693	ko00195,ko01100,map00195,map01100	M00163			ko00000,ko00001,ko00002,ko00194				Bacteria	1G95K@1117,1H14E@1129,2E6G4@1,3313D@2	NA|NA|NA	S	Stabilizes the interaction between PsaC and the PSI core, assists the docking of the ferredoxin to PSI and interacts with ferredoxin-NADP oxidoreductase
fig|HK01.peg.68	110662.Syncc9605_0492	1.3e-114	419.5	Synechococcus	fpg		3.2.2.23,4.2.99.18	ko:K10563	ko03410,map03410				ko00000,ko00001,ko01000,ko03400				Bacteria	1G0XB@1117,1GYW9@1129,COG0266@1,COG0266@2	NA|NA|NA	L	Involved in base excision repair of DNA damaged by oxidation or by mutagenic agents. Acts as DNA glycosylase that recognizes and removes damaged bases. Has a preference for oxidized purines, such as 7,8-dihydro-8-oxoguanine (8-oxoG). Has AP (apurinic apyrimidinic) lyase activity and introduces nicks in the DNA strand. Cleaves the DNA backbone by beta-delta elimination to generate a single-strand …
fig|HK01.peg.69	59931.WH7805_06446	3.3e-69	268.1	Synechococcus	mtnB		3.1.3.87,4.1.2.17,4.2.1.109	ko:K01628,ko:K08964,ko:K08966	ko00051,ko00270,ko01100,ko01120,map00051,map00270,map01100,map01120	M00034	R02262,R07392,R07394	RC00603,RC00604,RC01939,RC02074	ko00000,ko00001,ko00002,ko01000				Bacteria	1G2EA@1117,1H0B9@1129,COG0235@1,COG0235@2	NA|NA|NA	H	Catalyzes the dehydration of methylthioribulose-1- phosphate (MTRu-1-P) into 2,3-diketo-5-methylthiopentyl-1- phosphate (DK-MTP-1-P)
fig|HK01.peg.70	221360.RS9917_02676	1.1e-79	303.1	Synechococcus	mtnC	GO:0000096,GO:0000097,GO:0003674,GO:0003824,GO:0006082,GO:0006520,GO:0006555,GO:0006790,GO:0006793,GO:0006796,GO:0006807,GO:0008150,GO:0008152,GO:0008652,GO:0009058,GO:0009066,GO:0009067,GO:0009086,GO:0009987,GO:0016053,GO:0016311,GO:0016787,GO:0016788,GO:0016791,GO:0017144,GO:0019509,GO:0019752,GO:0042578,GO:0043094,GO:0043102,GO:0043436,GO:0043874,GO:0044237,GO:0044238,GO:0044249,GO:0044272,GO:…	3.1.3.77	ko:K09880	ko00270,ko01100,map00270,map01100	M00034	R07395	RC02779	ko00000,ko00001,ko00002,ko01000				Bacteria	1G5UV@1117,1H0EN@1129,COG4229@1,COG4229@2	NA|NA|NA	C	Bifunctional enzyme that catalyzes the enolization of 2,3-diketo-5-methylthiopentyl-1-phosphate (DK-MTP-1-P) into the intermediate 2-hydroxy-3-keto-5-methylthiopentenyl-1-phosphate (HK-MTPenyl-1-P), which is then dephosphorylated to form the acireductone 1,2-dihydroxy-3-keto-5-methylthiopentene (DHK- MTPene)
fig|HK01.peg.73	221360.RS9917_02703	2e-269	934.5	Synechococcus	invA		3.2.1.26	ko:K01193	ko00052,ko00500,ko01100,map00052,map00500,map01100		R00801,R00802,R02410,R03635,R03921,R06088	RC00028,RC00077	ko00000,ko00001,ko01000		GH32		Bacteria	1G2UV@1117,1GYZJ@1129,COG3408@1,COG3408@2	NA|NA|NA	G	Alkaline and neutral invertase
fig|HK01.peg.74	221360.RS9917_02708	1.6e-85	322.0	Synechococcus	petD	GO:0005575,GO:0005622,GO:0005623,GO:0005886,GO:0005887,GO:0008150,GO:0009512,GO:0009579,GO:0016020,GO:0016021,GO:0031224,GO:0031226,GO:0032991,GO:0040007,GO:0044424,GO:0044425,GO:0044436,GO:0044459,GO:0044464,GO:0070069,GO:0071944		ko:K00412,ko:K02635,ko:K02637,ko:K03887,ko:K03891,ko:K15879	ko00190,ko00195,ko01100,ko02020,ko04260,ko04714,ko04932,ko05010,ko05012,ko05016,map00190,map00195,map01100,map02020,map04260,map04714,map04932,map05010,map05012,map05016	M00151,M00152,M00162			ko00000,ko00001,ko00002,ko00194,ko03029				Bacteria	1G0PR@1117,1GZH4@1129,COG1290@1,COG1290@2	NA|NA|NA	C	Component of the cytochrome b6-f complex, which mediates electron transfer between photosystem II (PSII) and photosystem I (PSI), cyclic electron flow around PSI, and state transitions
fig|HK01.peg.75	32051.SynWH7803_0533	8.3e-122	443.0	Synechococcus	petB	GO:0005575,GO:0005622,GO:0005623,GO:0009512,GO:0009579,GO:0016020,GO:0032991,GO:0034357,GO:0042651,GO:0044424,GO:0044436,GO:0044464,GO:0070069		ko:K02635,ko:K02637,ko:K03887	ko00190,ko00195,ko01100,map00190,map00195,map01100	M00151,M00162			ko00000,ko00001,ko00002,ko00194				Bacteria	1G125@1117,1GYT2@1129,COG1290@1,COG1290@2	NA|NA|NA	C	Component of the cytochrome b6-f complex, which mediates electron transfer between photosystem II (PSII) and photosystem I (PSI), cyclic electron flow around PSI, and state transitions
fig|HK01.peg.76	221360.RS9917_02718	1.6e-193	682.2	Synechococcus	ctpA	GO:0003674,GO:0003824,GO:0004175,GO:0005575,GO:0005623,GO:0006508,GO:0006807,GO:0007154,GO:0007165,GO:0008150,GO:0008152,GO:0008233,GO:0009987,GO:0016787,GO:0019538,GO:0023052,GO:0030288,GO:0030313,GO:0031975,GO:0042597,GO:0043170,GO:0044238,GO:0044464,GO:0050789,GO:0050794,GO:0050896,GO:0051716,GO:0065007,GO:0070011,GO:0071704,GO:0140096,GO:1901564	3.4.21.102	ko:K03797					ko00000,ko01000,ko01002				Bacteria	1GC1X@1117,1GYWD@1129,COG0793@1,COG0793@2	NA|NA|NA	M	Belongs to the peptidase S41A family
fig|HK01.peg.77	221359.RS9916_40461	1.8e-186	658.7	Synechococcus	ywfO	GO:0003674,GO:0003824,GO:0006139,GO:0006163,GO:0006195,GO:0006203,GO:0006725,GO:0006753,GO:0006793,GO:0006796,GO:0006807,GO:0008150,GO:0008152,GO:0008832,GO:0009056,GO:0009058,GO:0009117,GO:0009141,GO:0009143,GO:0009144,GO:0009146,GO:0009151,GO:0009155,GO:0009166,GO:0009200,GO:0009204,GO:0009215,GO:0009217,GO:0009262,GO:0009264,GO:0009394,GO:0009987,GO:0016787,GO:0016788,GO:0016793,GO:0018130,GO:…		ko:K06885					ko00000				Bacteria	1G2QE@1117,1GZ40@1129,COG1078@1,COG1078@2	NA|NA|NA	S	COG1078 HD superfamily phosphohydrolases
fig|HK01.peg.78	221360.RS9917_02743	1e-55	223.4	Synechococcus	minC	GO:0000910,GO:0003674,GO:0004857,GO:0007049,GO:0007105,GO:0008150,GO:0009987,GO:0022402,GO:0030234,GO:0031333,GO:0032271,GO:0032272,GO:0032506,GO:0036214,GO:0043086,GO:0043254,GO:0044087,GO:0044092,GO:0048519,GO:0048523,GO:0050789,GO:0050790,GO:0050794,GO:0051128,GO:0051129,GO:0051179,GO:0051301,GO:0061640,GO:0065007,GO:0065009,GO:0098772		ko:K03610					ko00000,ko03036,ko04812				Bacteria	1G1JG@1117,1H0R2@1129,COG0850@1,COG0850@2	NA|NA|NA	D	Cell division inhibitor that blocks the formation of polar Z ring septums. Rapidly oscillates between the poles of the cell to destabilize FtsZ filaments that have formed before they mature into polar Z rings. Prevents FtsZ polymerization
fig|HK01.peg.79	221359.RS9916_40451	6.4e-132	476.9	Synechococcus	minD	GO:0000166,GO:0000910,GO:0003674,GO:0003824,GO:0005488,GO:0005515,GO:0005524,GO:0005575,GO:0005622,GO:0005623,GO:0005737,GO:0005829,GO:0005886,GO:0007049,GO:0007059,GO:0008144,GO:0008150,GO:0009898,GO:0009987,GO:0016020,GO:0016462,GO:0016787,GO:0016817,GO:0016818,GO:0016887,GO:0017076,GO:0017111,GO:0022402,GO:0030554,GO:0031224,GO:0031226,GO:0032506,GO:0032553,GO:0032555,GO:0032559,GO:0035639,GO:…		ko:K03609					ko00000,ko03036,ko04812				Bacteria	1G2A5@1117,1GYV8@1129,COG2894@1,COG2894@2	NA|NA|NA	D	Belongs to the ParA family
fig|HK01.peg.80	221360.RS9917_02753	1.1e-39	169.1	Synechococcus	minE			ko:K03608					ko00000,ko03036,ko04812				Bacteria	1G7SM@1117,1H14A@1129,COG0851@1,COG0851@2	NA|NA|NA	D	Prevents the cell division inhibition by proteins MinC and MinD at internal division sites while permitting inhibition at polar sites. This ensures cell division at the proper site by restricting the formation of a division septum at the midpoint of the long axis of the cell
fig|HK01.peg.81	1499502.EV12_0386	4.8e-19	100.1	Cyanobacteria													Bacteria	1GGAH@1117,1MNS5@1212,COG2197@1,COG2197@2	NA|NA|NA	K	Sigma-70, region 4
fig|HK01.peg.82	59931.WH7805_06521	3.1e-09	67.0	Synechococcus													Bacteria	1GFU3@1117,1H25B@1129,2A5G2@1,30U63@2	NA|NA|NA
fig|HK01.peg.83	221360.RS9917_02768	5.5e-72	277.3	Synechococcus	sua5		2.7.7.87	ko:K07566			R10463	RC00745	ko00000,ko01000,ko03009,ko03016				Bacteria	1G5QC@1117,1H0SI@1129,COG0009@1,COG0009@2	NA|NA|NA	J	Belongs to the SUA5 family
fig|HK01.peg.84	221360.RS9917_02773	1.4e-108	399.4	Synechococcus	prmC	GO:0003674,GO:0003824,GO:0005575,GO:0005622,GO:0005623,GO:0005737,GO:0005829,GO:0008150,GO:0008152,GO:0008168,GO:0008757,GO:0016740,GO:0016741,GO:0032259,GO:0044424,GO:0044444,GO:0044464	2.1.1.297	ko:K02493			R10806	RC00003,RC03279	ko00000,ko01000,ko03012				Bacteria	1G2RU@1117,1GYXM@1129,COG2890@1,COG2890@2	NA|NA|NA	J	Methylates the class 1 translation termination release factors RF1 PrfA and RF2 PrfB on the glutamine residue of the universally conserved GGQ motif
fig|HK01.peg.85	221360.RS9917_02778	6.3e-122	444.1	Synechococcus	dprA			ko:K04096					ko00000				Bacteria	1G1EN@1117,1GZ1Q@1129,COG0758@1,COG0758@2	NA|NA|NA	LU	Rossmann fold nucleotide-binding protein involved in DNA
fig|HK01.peg.86	221360.RS9917_02783	2.9e-47	194.5	Synechococcus	fcbC			ko:K07107					ko00000,ko01000				Bacteria	1G5T9@1117,1H11S@1129,COG0824@1,COG0824@2	NA|NA|NA	S	thioesterase
fig|HK01.peg.87	221360.RS9917_02788	2.3e-139	501.9	Synechococcus				ko:K06149					ko00000				Bacteria	1G2NR@1117,1GZHE@1129,COG0589@1,COG0589@2	NA|NA|NA	T	Universal stress protein
fig|HK01.peg.88	221360.RS9917_02798	9.4e-34	149.8	Synechococcus	fdx			ko:K04755					ko00000				Bacteria	1GE5P@1117,1H0I5@1129,COG0633@1,COG0633@2	NA|NA|NA	C	Ferredoxin
fig|HK01.peg.89	221360.RS9917_02803	2.2e-311	1073.5	Synechococcus	psbB	GO:0005575,GO:0005622,GO:0005623,GO:0005737,GO:0005886,GO:0009521,GO:0009523,GO:0009579,GO:0016020,GO:0030075,GO:0030096,GO:0032991,GO:0034357,GO:0043226,GO:0043228,GO:0043229,GO:0043232,GO:0044422,GO:0044424,GO:0044425,GO:0044436,GO:0044444,GO:0044459,GO:0044464,GO:0071944,GO:0098796,GO:0098797		ko:K02704	ko00195,ko01100,map00195,map01100	M00161			ko00000,ko00001,ko00002,ko00194				Bacteria	1G260@1117,1GYUH@1129,2DB90@1,2Z7TN@2	NA|NA|NA	P	One of the components of the core complex of photosystem II (PSII). It binds chlorophyll and helps catalyze the primary light-induced photochemical processes of PSII. PSII is a light- driven water plastoquinone oxidoreductase, using light energy to abstract electrons from H(2)O, generating O(2) and a proton gradient subsequently used for ATP formation
fig|HK01.peg.90	221360.RS9917_02813	1.8e-64	251.9	Synechococcus	nrdR	GO:0005575,GO:0005622,GO:0005623,GO:0005737,GO:0005829,GO:0044424,GO:0044444,GO:0044464		ko:K07738					ko00000,ko03000				Bacteria	1G5PE@1117,1GZWP@1129,COG1327@1,COG1327@2	NA|NA|NA	K	Negatively regulates transcription of bacterial ribonucleotide reductase nrd genes and operons by binding to NrdR- boxes
fig|HK01.peg.91	221360.RS9917_02818	3.5e-181	641.0	Synechococcus	rps1a			ko:K02945	ko03010,map03010	M00178			br01610,ko00000,ko00001,ko00002,ko03011				Bacteria	1G11B@1117,1GYER@1129,COG0539@1,COG0539@2	NA|NA|NA	J	ribosomal protein S1
fig|HK01.peg.92	221359.RS9916_40371	9.8e-77	293.5	Synechococcus			3.1.3.18	ko:K01091	ko00630,ko01100,ko01110,ko01130,map00630,map01100,map01110,map01130		R01334	RC00017	ko00000,ko00001,ko01000				Bacteria	1G1Q9@1117,1GZI8@1129,COG0546@1,COG0546@2	NA|NA|NA	S	Hydrolase
fig|HK01.peg.93	221360.RS9917_02828	3.9e-229	800.4	Synechococcus	metK	GO:0003674,GO:0003824,GO:0004478,GO:0005575,GO:0005622,GO:0005623,GO:0005737,GO:0005829,GO:0016740,GO:0016765,GO:0044424,GO:0044444,GO:0044464	2.5.1.6	ko:K00789	ko00270,ko01100,ko01110,ko01230,map00270,map01100,map01110,map01230	M00034,M00035,M00368,M00609	R00177,R04771	RC00021,RC01211	ko00000,ko00001,ko00002,ko01000			iJN678.metX	Bacteria	1G0KW@1117,1GYCW@1129,COG0192@1,COG0192@2	NA|NA|NA	H	Catalyzes the formation of S-adenosylmethionine (AdoMet) from methionine and ATP. The overall synthetic reaction is composed of two sequential steps, AdoMet formation and the subsequent tripolyphosphate hydrolysis which occurs prior to release of AdoMet from the enzyme
fig|HK01.peg.94	221360.RS9917_02833	2.1e-169	602.1	Synechococcus	xylB		2.7.1.17	ko:K00854	ko00040,ko01100,map00040,map01100	M00014	R01639	RC00002,RC00538	ko00000,ko00001,ko00002,ko01000				Bacteria	1G0G6@1117,1GZ0K@1129,COG1070@1,COG1070@2	NA|NA|NA	G	Carbohydrate kinase, FGGY family
fig|HK01.peg.95	221360.RS9917_02838	9.1e-10	68.6	Synechococcus													Bacteria	1GP2B@1117,1H24M@1129,2A5FP@1,30U5N@2	NA|NA|NA
fig|HK01.peg.96	221360.RS9917_02843	3.4e-34	150.6	Synechococcus													Bacteria	1G7NY@1117,1H132@1129,COG0748@1,COG0748@2	NA|NA|NA	P	Heme iron utilization protein
fig|HK01.peg.98	221360.RS9917_02848	5.5e-35	154.1	Synechococcus	ctsW			ko:K02242		M00429			ko00000,ko00002,ko02044				Bacteria	1GJBV@1117,1H0JA@1129,COG1040@1,COG1040@2	NA|NA|NA	S	competence protein
fig|HK01.peg.100	221359.RS9916_40316	3.6e-84	317.8	Synechococcus	cpcT	GO:0006464,GO:0006807,GO:0008150,GO:0008152,GO:0009987,GO:0017006,GO:0017007,GO:0017009,GO:0019538,GO:0036211,GO:0043170,GO:0043412,GO:0044237,GO:0044238,GO:0044260,GO:0044267,GO:0071704,GO:1901564		ko:K05383	ko00196,ko01100,map00196,map01100				ko00000,ko00001,ko00194				Bacteria	1G0J1@1117,1GZJG@1129,2CCNY@1,2Z877@2	NA|NA|NA	H	Covalently attaches a chromophore to Cys residue(s) of phycobiliproteins
fig|HK01.peg.101	221359.RS9916_40311	1.1e-47	196.1	Synechococcus													Bacteria	1GN32@1117,1H09Z@1129,2B8YN@1,32297@2	NA|NA|NA
fig|HK01.peg.102	221359.RS9916_40306	3.3e-45	188.3	Synechococcus													Bacteria	1G50B@1117,1H05F@1129,2C021@1,2ZCG9@2	NA|NA|NA	C	Phycobilisome protein
fig|HK01.peg.103	316279.Syncc9902_1881	2e-97	362.1	Synechococcus	cpcG2		2.7.7.24	ko:K00973,ko:K02096,ko:K02290,ko:K05379,ko:K05380	ko00196,ko00521,ko00523,ko00525,ko01100,ko01130,map00196,map00521,map00523,map00525,map01100,map01130	M00793	R02328	RC00002	ko00000,ko00001,ko00002,ko00194,ko01000				Bacteria	1GIXZ@1117,1GYFX@1129,COG0448@1,COG0448@2	NA|NA|NA	G	Belongs to the phycobilisome linker protein family
fig|HK01.peg.104	110662.Syncc9605_0445	6.3e-19	101.3	Synechococcus													Bacteria	1G42W@1117,1GYZ1@1129,COG1357@1,COG1357@2	NA|NA|NA	S	PFAM Pentapeptide repeats (8 copies)
fig|HK01.peg.106	59931.WH7805_06646	5.3e-164	583.6	Synechococcus	coaE		2.7.1.24	ko:K00859,ko:K05378	ko00196,ko00770,ko01100,map00196,map00770,map01100	M00120	R00130	RC00002,RC00078	ko00000,ko00001,ko00002,ko00194,ko01000				Bacteria	1G05P@1117,1GZ2E@1129,COG0237@1,COG0237@2	NA|NA|NA	H	Belongs to the phycobilisome linker protein family
fig|HK01.peg.107	59931.WH7805_06656	7.9e-291	1005.7	Synechococcus	coaE		2.7.1.24	ko:K00859,ko:K05379	ko00196,ko00770,ko01100,map00196,map00770,map01100	M00120	R00130	RC00002,RC00078	ko00000,ko00001,ko00002,ko00194,ko01000				Bacteria	1G47T@1117,1H3YZ@1129,COG0237@1,COG0237@2	NA|NA|NA	H	CpcD/allophycocyanin linker domain
fig|HK01.peg.108	59931.WH7805_06661	4e-125	454.1	Synechococcus	coaE		2.7.1.24	ko:K00859,ko:K02096,ko:K02286,ko:K05378,ko:K05380	ko00196,ko00770,ko01100,map00196,map00770,map01100	M00120	R00130	RC00002,RC00078	ko00000,ko00001,ko00002,ko00194,ko01000				Bacteria	1G3TQ@1117,1GZYM@1129,COG0237@1,COG0237@2	NA|NA|NA	H	Belongs to the phycobilisome linker protein family
fig|HK01.peg.111	59931.WH7805_06671	2.8e-75	288.1	Synechococcus	cpeS			ko:K05382	ko00196,ko01100,map00196,map01100				ko00000,ko00001,ko00194				Bacteria	1G579@1117,1H0AF@1129,28IBS@1,2ZBV6@2	NA|NA|NA	H	Covalently attaches a chromophore to Cys residue(s) of phycobiliproteins
fig|HK01.peg.112	59931.WH7805_06676	2e-96	358.6	Synechococcus	cpeT			ko:K05383	ko00196,ko01100,map00196,map01100				ko00000,ko00001,ko00194				Bacteria	1G299@1117,1GYJ0@1129,2CCNY@1,2Z8CK@2	NA|NA|NA	H	Covalently attaches a chromophore to Cys residue(s) of phycobiliproteins
fig|HK01.peg.113	59931.WH7805_06681	2.5e-34	151.0	Synechococcus	cpeR			ko:K05381	ko00196,ko01100,map00196,map01100				ko00000,ko00001,ko00194				Bacteria	1G6U1@1117,1H0QE@1129,2AGD5@1,316IX@2	NA|NA|NA	S	SPTR Phycoerythrin-associated linker protein, CpeR
fig|HK01.peg.114	59931.WH7805_06686	1.2e-180	639.4	Synechococcus			4.4.1.31	ko:K02632	ko00196,map00196				ko00000,ko00001,ko00194,ko01000				Bacteria	1G2JT@1117,1GYB6@1129,COG1413@1,COG1413@2	NA|NA|NA	C	PBS lyase HEAT-like repeat
fig|HK01.peg.116	59931.WH7805_06696	1.6e-49	202.2	Synechococcus													Bacteria	1GNDE@1117,1H0SP@1129,2AUN4@1,32V8V@2	NA|NA|NA	S	Protein of unknown function (DUF2656)
fig|HK01.peg.117	59931.WH7805_06701	7.8e-123	446.8	Synechococcus	mpeU			ko:K05384	ko00196,ko01100,map00196,map01100				ko00000,ko00001,ko00194				Bacteria	1G1RC@1117,1GYXG@1129,COG1413@1,COG1413@2	NA|NA|NA	C	PBS lyase HEAT-like repeat
fig|HK01.peg.118	59931.WH7805_06706	2.1e-69	268.9	Synechococcus	cpeZ			ko:K05386	ko00196,ko01100,map00196,map01100				ko00000,ko00001,ko00194				Bacteria	1G510@1117,1GZQE@1129,COG1413@1,COG1413@2	NA|NA|NA	C	Bilin biosynthesis protein cpeZ
fig|HK01.peg.119	59931.WH7805_06711	2e-88	331.6	Synechococcus	cpeA			ko:K05376	ko00196,ko01100,map00196,map01100				ko00000,ko00001,ko00194				Bacteria	1G20U@1117,1GZ6G@1129,28I84@1,2Z8AX@2	NA|NA|NA	C	Phycobilisome protein
fig|HK01.peg.120	59931.WH7805_06716	1.5e-95	355.5	Synechococcus	cpeB			ko:K05377	ko00196,ko01100,map00196,map01100				ko00000,ko00001,ko00194				Bacteria	1G2ZV@1117,1GZAW@1129,28MBA@1,2ZAPU@2	NA|NA|NA	C	Phycobilisome protein
fig|HK01.peg.122	59931.WH7805_06711	7.7e-88	329.7	Synechococcus	cpeA			ko:K05376	ko00196,ko01100,map00196,map01100				ko00000,ko00001,ko00194				Bacteria	1G20U@1117,1GZ6G@1129,28I84@1,2Z8AX@2	NA|NA|NA	C	Phycobilisome protein
fig|HK01.peg.123	59931.WH7805_06716	1.5e-95	355.5	Synechococcus	cpeB			ko:K05377	ko00196,ko01100,map00196,map01100				ko00000,ko00001,ko00194				Bacteria	1G2ZV@1117,1GZAW@1129,28MBA@1,2ZAPU@2	NA|NA|NA	C	Phycobilisome protein
fig|HK01.peg.125	32051.SynWH7803_0483	1.6e-74	285.8	Synechococcus													Bacteria	1G3IJ@1117,1GZGI@1129,28IBS@1,2Z7Z4@2	NA|NA|NA	H	Covalently attaches a chromophore to Cys residue(s) of phycobiliproteins
fig|HK01.peg.126	221359.RS9916_40161	3.8e-104	384.4	Synechococcus	pebA		1.3.7.2	ko:K05369	ko00860,ko01110,map00860,map01110		R05818	RC01474	ko00000,ko00001,ko01000				Bacteria	1G1W0@1117,1GZF2@1129,28II3@1,2Z8J9@2	NA|NA|NA	H	Catalyzes the two-electron reduction of biliverdin IX- alpha at the C15 methine bridge
fig|HK01.peg.127	84588.SYNW2021	2.9e-121	441.4	Synechococcus	pebB		1.3.7.3	ko:K05370	ko00860,ko01110,map00860,map01110		R05819	RC01574	ko00000,ko00001,ko01000				Bacteria	1G0D6@1117,1GYAT@1129,28HFN@1,2Z8GK@2	NA|NA|NA	H	Catalyzes the two-electron reduction of the C2 and C3(1) diene system of 15,16-dihydrobiliverdin
fig|HK01.peg.128	59931.WH7805_06746	4.3e-81	307.4	Synechococcus	cpcB	GO:0005575,GO:0005622,GO:0005623,GO:0009579,GO:0016020,GO:0030076,GO:0030089,GO:0032991,GO:0034357,GO:0042651,GO:0044424,GO:0044425,GO:0044436,GO:0044464,GO:0098796		ko:K02285	ko00196,ko01100,map00196,map01100				ko00000,ko00001,ko00194				Bacteria	1G1D5@1117,1GYX7@1129,28I0N@1,2Z7NE@2	NA|NA|NA	C	Phycocyanin beta subunit
fig|HK01.peg.129	59931.WH7805_06751	1.3e-79	302.4	Synechococcus	cpcA	GO:0005575,GO:0005622,GO:0005623,GO:0009579,GO:0016020,GO:0030076,GO:0030089,GO:0032991,GO:0034357,GO:0042651,GO:0044424,GO:0044425,GO:0044436,GO:0044464,GO:0098796		ko:K02284	ko00196,ko01100,map00196,map01100				ko00000,ko00001,ko00194				Bacteria	1G08R@1117,1GZ6U@1129,28I0N@1,2Z85C@2	NA|NA|NA	C	phycocyanin, alpha subunit
fig|HK01.peg.130	232348.ADXL01000084_gene857	1.9e-94	352.4	Synechococcus	cpcE		4.4.1.31,4.4.1.32	ko:K02288,ko:K02631	ko00196,ko01100,map00196,map01100				ko00000,ko00001,ko00194,ko01000				Bacteria	1G02F@1117,1GZKR@1129,COG1413@1,COG1413@2	NA|NA|NA	C	Phycocyanin alpha subunit phycocyanobilin lyase, CpcE subunit
fig|HK01.peg.131	232348.ADXL01000084_gene856	4.8e-58	231.1	Synechococcus	cpcF		4.4.1.32	ko:K02289	ko00196,ko01100,map00196,map01100				ko00000,ko00001,ko00194,ko01000				Bacteria	1G600@1117,1H0UW@1129,COG1413@1,COG1413@2	NA|NA|NA	C	phycocyanobilin lyase
fig|HK01.peg.133	221360.RS9917_02918	1.4e-27	128.6	Synechococcus	ptpA		3.1.3.48	ko:K01104,ko:K20945	ko05111,map05111				ko00000,ko00001,ko01000				Bacteria	1G5U8@1117,1H0MJ@1129,COG0394@1,COG0394@2	NA|NA|NA	T	Belongs to the low molecular weight phosphotyrosine protein phosphatase family
fig|HK01.peg.134	221360.RS9917_02923	4.5e-208	730.7	Synechococcus	cmk	GO:0003674,GO:0003824,GO:0004127,GO:0004592,GO:0005575,GO:0005622,GO:0005623,GO:0005737,GO:0005829,GO:0006082,GO:0006139,GO:0006520,GO:0006573,GO:0006575,GO:0006725,GO:0006732,GO:0006753,GO:0006766,GO:0006767,GO:0006793,GO:0006796,GO:0006807,GO:0008150,GO:0008152,GO:0009058,GO:0009081,GO:0009108,GO:0009110,GO:0009117,GO:0009123,GO:0009165,GO:0009314,GO:0009628,GO:0009987,GO:0010165,GO:0010212,GO:…	1.17.7.4,2.5.1.19,2.7.1.26,2.7.4.25,2.7.7.2,6.3.2.1	ko:K00800,ko:K00945,ko:K01918,ko:K02945,ko:K03527,ko:K03977,ko:K11753,ko:K13799	ko00240,ko00400,ko00410,ko00740,ko00770,ko00900,ko01100,ko01110,ko01130,ko01230,ko03010,map00240,map00400,map00410,map00740,map00770,map00900,map01100,map01110,map01130,map01230,map03010	M00022,M00052,M00096,M00119,M00125,M00178	R00158,R00161,R00512,R00549,R01665,R02473,R03460,R05884,R08210	RC00002,RC00017,RC00096,RC00141,RC00350,RC01137,RC01487	br01610,ko00000,ko00001,ko00002,ko01000,ko03009,ko03011			iPC815.YPO1391,iSDY_1059.SDY_2348	Bacteria	1G1BX@1117,1GZ7F@1129,COG0283@1,COG0283@2,COG0414@1,COG0414@2	NA|NA|NA	F	Catalyzes the condensation of pantoate with beta-alanine in an ATP-dependent reaction via a pantoyl-adenylate intermediate
fig|HK01.peg.135	221359.RS9916_40116	1.1e-50	206.5	Synechococcus	rlpA			ko:K03642					ko00000				Bacteria	1G0XF@1117,1H0NF@1129,COG0797@1,COG0797@2	NA|NA|NA	M	Lytic transglycosylase with a strong preference for naked glycan strands that lack stem peptides
fig|HK01.peg.137	221360.RS9917_02933	1.5e-162	578.9	Synechococcus	purM	GO:0003674,GO:0003824,GO:0004641,GO:0005575,GO:0005622,GO:0005623,GO:0005737,GO:0005829,GO:0006139,GO:0006163,GO:0006164,GO:0006725,GO:0006753,GO:0006793,GO:0006796,GO:0006807,GO:0008150,GO:0008152,GO:0009058,GO:0009117,GO:0009150,GO:0009152,GO:0009165,GO:0009259,GO:0009260,GO:0009987,GO:0016874,GO:0016879,GO:0016882,GO:0018130,GO:0019438,GO:0019637,GO:0019693,GO:0034641,GO:0034654,GO:0044237,GO:…	6.3.3.1,6.3.4.13	ko:K01933,ko:K11788	ko00230,ko01100,ko01110,ko01130,map00230,map01100,map01110,map01130	M00048	R04144,R04208	RC00090,RC00166,RC01100	ko00000,ko00001,ko00002,ko01000			iAF987.Gmet_1844,iECSF_1327.ECSF_2340	Bacteria	1G1WY@1117,1GYQJ@1129,COG0150@1,COG0150@2	NA|NA|NA	F	Phosphoribosylformylglycinamidine cyclo-ligase
fig|HK01.peg.138	221360.RS9917_02938	2.1e-76	292.0	Synechococcus													Bacteria	1GCPI@1117,1H02S@1129,2DUTF@1,33S6D@2	NA|NA|NA
fig|HK01.peg.139	221360.RS9917_02943	1.3e-131	476.1	Synechococcus	tas	GO:0005575,GO:0005618,GO:0005623,GO:0005886,GO:0016020,GO:0030312,GO:0044464,GO:0071944	1.1.1.65	ko:K05275	ko00750,ko01100,ko01120,map00750,map01100,map01120		R01708	RC00116	ko00000,ko00001,ko01000				Bacteria	1G0J8@1117,1GYHM@1129,COG0667@1,COG0667@2	NA|NA|NA	C	oxidoreductases (related to aryl-alcohol dehydrogenases)
fig|HK01.peg.141	221360.RS9917_02953	7.3e-41	173.7	Synechococcus													Bacteria	1GNXA@1117,1H1U1@1129,2A5QT@1,30UFN@2	NA|NA|NA
fig|HK01.peg.143	221360.RS9917_02968	1.1e-24	119.0	Synechococcus													Bacteria	1GRHU@1117,1H1EV@1129,2A4PS@1,30TAW@2	NA|NA|NA
fig|HK01.peg.144	221360.RS9917_02973	8.3e-101	373.2	Synechococcus	rnd		3.1.13.5	ko:K03684					ko00000,ko01000,ko03016				Bacteria	1G0WB@1117,1GYYC@1129,COG0349@1,COG0349@2	NA|NA|NA	L	Ribonuclease D
fig|HK01.peg.145	221360.RS9917_02978	1.3e-56	225.7	Synechococcus	pex			ko:K10947					ko00000,ko03000				Bacteria	1G6XF@1117,1H0HH@1129,COG1695@1,COG1695@2	NA|NA|NA	K	Pex protein
fig|HK01.peg.146	221360.RS9917_02983	6.4e-75	287.0	Synechococcus													Bacteria	1G63F@1117,1GZD9@1129,2AZTV@1,31S34@2	NA|NA|NA	S	Cofactor assembly of complex C subunit B
fig|HK01.peg.147	221360.RS9917_02993	2.6e-192	677.9	Synechococcus	hemF	GO:0003674,GO:0003824,GO:0004109,GO:0005488,GO:0005515,GO:0005575,GO:0005622,GO:0005623,GO:0005737,GO:0006725,GO:0006778,GO:0006779,GO:0006782,GO:0006783,GO:0006807,GO:0008150,GO:0008152,GO:0009058,GO:0009987,GO:0016491,GO:0016627,GO:0016634,GO:0018130,GO:0019438,GO:0030145,GO:0033013,GO:0033014,GO:0034641,GO:0042168,GO:0042440,GO:0042802,GO:0042803,GO:0043167,GO:0043169,GO:0044237,GO:0044249,GO:…	1.3.3.3	ko:K00228	ko00860,ko01100,ko01110,map00860,map01100,map01110	M00121	R03220	RC00884	ko00000,ko00001,ko00002,ko01000			iAF1260.b2436,iBWG_1329.BWG_2198,iECDH10B_1368.ECDH10B_2601,iECDH1ME8569_1439.ECDH1ME8569_2370,iETEC_1333.ETEC_2549,iEcDH1_1363.EcDH1_1225,iEcHS_1320.EcHS_A2573,iEcolC_1368.EcolC_1243,iJO1366.b2436,iJR904.b2436,iY75_1357.Y75_RS12760	Bacteria	1G1PA@1117,1GZ1D@1129,COG0408@1,COG0408@2	NA|NA|NA	H	Involved in the heme and chlorophyll biosynthesis. Catalyzes the aerobic oxidative decarboxylation of propionate groups of rings A and B of coproporphyrinogen-III to yield the vinyl groups in protoporphyrinogen-IX
fig|HK01.peg.148	221359.RS9916_40056	5.5e-171	607.1	Synechococcus	mrp			ko:K03593					ko00000,ko03029,ko03036				Bacteria	1G1I7@1117,1GZNR@1129,COG0489@1,COG0489@2	NA|NA|NA	D	Binds and transfers iron-sulfur (Fe-S) clusters to target apoproteins. Can hydrolyze ATP
fig|HK01.peg.149	32051.SynWH7803_0459	5.6e-188	663.7	Synechococcus	rodA			ko:K05837					ko00000,ko03036				Bacteria	1G0F0@1117,1GZAF@1129,COG0772@1,COG0772@2	NA|NA|NA	M	Peptidoglycan polymerase that is essential for cell wall elongation
fig|HK01.peg.150	221360.RS9917_03008	2.5e-155	555.4	Synechococcus													Bacteria	1G02I@1117,1GZY4@1129,COG0642@1,COG2205@2	NA|NA|NA	T	PhoQ Sensor
fig|HK01.peg.151	221359.RS9916_40041	1.4e-72	278.9	Synechococcus	psaD	GO:0005575,GO:0005622,GO:0005623,GO:0005737,GO:0005886,GO:0009521,GO:0009522,GO:0009579,GO:0016020,GO:0030075,GO:0030094,GO:0032991,GO:0034357,GO:0043226,GO:0043228,GO:0043229,GO:0043232,GO:0044422,GO:0044424,GO:0044425,GO:0044436,GO:0044444,GO:0044459,GO:0044464,GO:0071944,GO:0098796,GO:0098797		ko:K02692	ko00195,ko01100,map00195,map01100	M00163			ko00000,ko00001,ko00002,ko00194				Bacteria	1G51J@1117,1H0AE@1129,28NMP@1,2ZBN6@2	NA|NA|NA	S	Photosystem I reaction center subunit II
fig|HK01.peg.152	221360.RS9917_03018	2.1e-245	854.7	Synechococcus	trpE	GO:0000162,GO:0003674,GO:0003824,GO:0004049,GO:0005575,GO:0005622,GO:0005623,GO:0005737,GO:0005950,GO:0006082,GO:0006520,GO:0006568,GO:0006576,GO:0006586,GO:0006725,GO:0006807,GO:0008150,GO:0008152,GO:0008652,GO:0009058,GO:0009072,GO:0009073,GO:0009308,GO:0009309,GO:0009987,GO:0016053,GO:0016829,GO:0016830,GO:0016833,GO:0018130,GO:0019438,GO:0019752,GO:0032991,GO:0034641,GO:0042401,GO:0042430,GO:…	4.1.3.27	ko:K01657	ko00400,ko00405,ko01100,ko01110,ko01130,ko01230,ko02024,ko02025,map00400,map00405,map01100,map01110,map01130,map01230,map02024,map02025	M00023	R00985,R00986	RC00010,RC02148,RC02414	ko00000,ko00001,ko00002,ko01000				Bacteria	1G0KZ@1117,1GYC4@1129,COG0147@1,COG0147@2	NA|NA|NA	EH	Part of a heterotetrameric complex that catalyzes the two-step biosynthesis of anthranilate, an intermediate in the biosynthesis of L-tryptophan. In the first step, the glutamine- binding beta subunit (TrpG) of anthranilate synthase (AS) provides the glutamine amidotransferase activity which generates ammonia as a substrate that, along with chorismate, is used in the second step, catalyzed by the…
fig|HK01.peg.153	221360.RS9917_03023	1.6e-157	562.4	Synechococcus	gshA												Bacteria	1G1EX@1117,1GYG8@1129,COG2170@1,COG2170@2	NA|NA|NA	H	Glutamate-cysteine ligase
fig|HK01.peg.154	221360.RS9917_03028	0.0	1750.7	Synechococcus	ppc	GO:0003674,GO:0003824,GO:0004611,GO:0005575,GO:0005622,GO:0005623,GO:0005737,GO:0005829,GO:0006082,GO:0006091,GO:0006099,GO:0006101,GO:0008150,GO:0008152,GO:0008964,GO:0009060,GO:0009987,GO:0015980,GO:0016829,GO:0016830,GO:0016831,GO:0016999,GO:0017144,GO:0019752,GO:0043436,GO:0044237,GO:0044238,GO:0044281,GO:0044424,GO:0044444,GO:0044464,GO:0045333,GO:0055114,GO:0071704,GO:0072350	4.1.1.31	ko:K01595	ko00620,ko00680,ko00710,ko00720,ko01100,ko01120,ko01200,map00620,map00680,map00710,map00720,map01100,map01120,map01200	M00168,M00170,M00171,M00172,M00173,M00346,M00374	R00345	RC02741	ko00000,ko00001,ko00002,ko01000			iJN678.ppc,iSFV_1184.SFV_4025	Bacteria	1G0VJ@1117,1GYNT@1129,COG2352@1,COG2352@2	NA|NA|NA	H	Forms oxaloacetate, a four-carbon dicarboxylic acid source for the tricarboxylic acid cycle
fig|HK01.peg.155	221360.RS9917_03033	3.7e-52	211.1	Synechococcus	wecD	GO:0003674,GO:0003824,GO:0016740,GO:0016746,GO:0016747	2.3.1.210	ko:K16704					ko00000,ko01000				Bacteria	1GR0S@1117,1H4EN@1129,COG0454@1,COG0454@2	NA|NA|NA	K	-acetyltransferase
fig|HK01.peg.156	221360.RS9917_03038	2e-146	525.4	Synechococcus	recF	GO:0000731,GO:0003674,GO:0003676,GO:0003677,GO:0003697,GO:0005488,GO:0005575,GO:0005622,GO:0005623,GO:0005737,GO:0005829,GO:0005886,GO:0006139,GO:0006259,GO:0006260,GO:0006281,GO:0006302,GO:0006725,GO:0006807,GO:0006950,GO:0006974,GO:0007154,GO:0008150,GO:0008152,GO:0009058,GO:0009059,GO:0009314,GO:0009411,GO:0009416,GO:0009432,GO:0009605,GO:0009628,GO:0009987,GO:0009991,GO:0016020,GO:0018130,GO:…		ko:K03629,ko:K07459	ko03440,map03440				ko00000,ko00001,ko03400				Bacteria	1G1F6@1117,1GZHH@1129,COG1195@1,COG1195@2	NA|NA|NA	L	it is required for DNA replication and normal SOS inducibility. RecF binds preferentially to single-stranded, linear DNA. It also seems to bind ATP
fig|HK01.peg.157	221360.RS9917_03043	1.8e-73	282.0	Synechococcus	speD	GO:0003674,GO:0003824,GO:0004014,GO:0005575,GO:0005622,GO:0005623,GO:0005737,GO:0005829,GO:0006576,GO:0006595,GO:0006596,GO:0006807,GO:0008150,GO:0008152,GO:0008216,GO:0008295,GO:0009058,GO:0009308,GO:0009309,GO:0009987,GO:0016829,GO:0016830,GO:0016831,GO:0034641,GO:0042401,GO:0044106,GO:0044237,GO:0044249,GO:0044271,GO:0044424,GO:0044444,GO:0044464,GO:0071704,GO:0097164,GO:1901564,GO:1901566,GO:…	2.5.1.16,4.1.1.50	ko:K00797,ko:K01611	ko00270,ko00330,ko00410,ko00480,ko01100,map00270,map00330,map00410,map00480,map01100	M00034,M00133	R00178,R01920,R02869,R08359	RC00021,RC00053,RC00299	ko00000,ko00001,ko00002,ko01000			iPC815.YPO3412,iSDY_1059.SDY_0027	Bacteria	1G8WT@1117,1H09U@1129,COG1586@1,COG1586@2	NA|NA|NA	H	Catalyzes the decarboxylation of S-adenosylmethionine to S-adenosylmethioninamine (dcAdoMet), the propylamine donor required for the synthesis of the polyamines spermine and spermidine from the diamine putrescine
fig|HK01.peg.158	221360.RS9917_03048	8.9e-108	396.7	Synechococcus				ko:K06864					ko00000				Bacteria	1G10N@1117,1GYII@1129,COG1606@1,COG1606@2	NA|NA|NA	S	COG1606 ATP-utilizing enzymes of the PP-loop superfamily
fig|HK01.peg.159	221360.RS9917_03058	2.4e-209	734.6	Synechococcus	btuR		2.5.1.17	ko:K19221	ko00860,ko01100,map00860,map01100	M00122	R01492,R05220,R07268	RC00533	ko00000,ko00001,ko00002,ko01000				Bacteria	1G19R@1117,1GZ43@1129,COG2109@1,COG2109@2	NA|NA|NA	H	ATP corrinoid adenosyltransferase
fig|HK01.peg.160	221360.RS9917_03063	2.2e-165	588.6	Synechococcus	moeB	GO:0000096,GO:0000097,GO:0003674,GO:0003824,GO:0005575,GO:0005618,GO:0005622,GO:0005623,GO:0005737,GO:0005829,GO:0006082,GO:0006520,GO:0006534,GO:0006535,GO:0006563,GO:0006732,GO:0006777,GO:0006790,GO:0006793,GO:0006796,GO:0006807,GO:0008146,GO:0008150,GO:0008152,GO:0008652,GO:0009058,GO:0009069,GO:0009070,GO:0009108,GO:0009605,GO:0009607,GO:0009987,GO:0016053,GO:0016740,GO:0016772,GO:0016779,GO:…	2.7.7.73,2.7.7.80,2.8.1.11	ko:K03148,ko:K21029,ko:K21147	ko00730,ko01100,ko04122,map00730,map01100,map04122		R07459,R07461	RC00043	ko00000,ko00001,ko01000				Bacteria	1G0FS@1117,1GYMY@1129,COG0476@1,COG0476@2,COG0607@1,COG0607@2	NA|NA|NA	HP	COG0476 Dinucleotide-utilizing enzymes involved in molybdopterin and thiamine biosynthesis family 2
fig|HK01.peg.161	221360.RS9917_03068	3.2e-49	201.4	Synechococcus													Bacteria	1G7SZ@1117,1H1AH@1129,COG1310@1,COG1310@2	NA|NA|NA	S	metal-dependent protease of the PAD1 JAB1 superfamily
fig|HK01.peg.162	221360.RS9917_03073	4.6e-48	197.2	Synechococcus													Bacteria	1GEM4@1117,1H0HB@1129,2DX14@1,342X9@2	NA|NA|NA	S	CAAD domains of cyanobacterial aminoacyl-tRNA synthetase
fig|HK01.peg.163	221360.RS9917_03078	2.8e-104	385.2	Synechococcus	yniA	GO:0003674,GO:0003824,GO:0006793,GO:0006796,GO:0008150,GO:0008152,GO:0009987,GO:0016301,GO:0016310,GO:0016740,GO:0016772,GO:0044237											Bacteria	1G040@1117,1GZY8@1129,COG3001@1,COG3001@2	NA|NA|NA	G	COG3001 Fructosamine-3-kinase
fig|HK01.peg.164	221360.RS9917_03083	3.6e-221	774.2	Synechococcus	crtD												Bacteria	1G086@1117,1GZAS@1129,COG1233@1,COG1233@2	NA|NA|NA	Q	COG1233 Phytoene dehydrogenase and related proteins
fig|HK01.peg.165	221360.RS9917_03088	8.6e-120	436.8	Synechococcus	tyrA		1.3.1.12,1.3.1.43,1.3.1.78	ko:K00210,ko:K00220,ko:K04517,ko:K15226	ko00400,ko00401,ko01100,ko01110,ko01130,ko01230,map00400,map00401,map01100,map01110,map01130,map01230	M00025,M00040	R00732,R00733,R01728	RC00125	ko00000,ko00001,ko00002,ko01000				Bacteria	1G0P0@1117,1GYSP@1129,COG0287@1,COG0287@2	NA|NA|NA	C	Prephenate dehydrogenase
fig|HK01.peg.166	221360.RS9917_03093	1.8e-209	735.3	Synechococcus	dinG		3.6.4.12	ko:K03722					ko00000,ko01000,ko03400				Bacteria	1G1FT@1117,1GYR6@1129,COG1199@1,COG1199@2	NA|NA|NA	KL	COG1199 Rad3-related DNA helicases
fig|HK01.peg.167	221360.RS9917_03098	1.2e-30	138.7	Synechococcus													Bacteria	1G932@1117,1H11R@1129,2E3HR@1,32YG9@2	NA|NA|NA	S	Protein of unknown function (DUF2839)
fig|HK01.peg.168	221360.RS9917_08546	1.4e-63	249.2	Synechococcus													Bacteria	1G54A@1117,1H0IH@1129,28NM6@1,2ZBMS@2	NA|NA|NA
fig|HK01.peg.169	221360.RS9917_08541	1.9e-99	369.0	Synechococcus	ylmH		5.4.99.23,5.4.99.24	ko:K06179,ko:K06180					ko00000,ko01000,ko03009				Bacteria	1G1VF@1117,1GZ6E@1129,COG2302@1,COG2302@2	NA|NA|NA	S	S4 domain protein
fig|HK01.peg.170	221360.RS9917_08536	4.6e-186	657.5	Synechococcus	murD		6.3.2.9	ko:K01925	ko00471,ko00550,ko01100,map00471,map00550,map01100		R02783	RC00064,RC00141	ko00000,ko00001,ko01000,ko01011				Bacteria	1G16M@1117,1GYZX@1129,COG0771@1,COG0771@2	NA|NA|NA	M	Cell wall formation. Catalyzes the addition of glutamate to the nucleotide precursor UDP-N-acetylmuramoyl-L-alanine (UMA)
fig|HK01.peg.171	221360.RS9917_08531	3.4e-69	267.7	Synechococcus													Bacteria	1G5R2@1117,1H08Y@1129,COG2947@1,COG2947@2	NA|NA|NA	S	EVE domain
fig|HK01.peg.172	221360.RS9917_08526	1.2e-71	276.6	Synechococcus													Bacteria	1GMBZ@1117,1GYTK@1129,2BNGD@1,32H4E@2	NA|NA|NA
fig|HK01.peg.173	110663.KI911558_gene1472	4.8e-25	120.6	Synechococcus													Bacteria	1G92G@1117,1H12Q@1129,2E3IW@1,32YHB@2	NA|NA|NA	S	Protein of unknown function (DUF2811)
fig|HK01.peg.175	221360.RS9917_08516	2.1e-48	198.4	Synechococcus													Bacteria	1G6Q6@1117,1H19E@1129,2CK5Z@1,316YV@2	NA|NA|NA	S	Domain of unknown function (DUF1818)
fig|HK01.peg.176	585423.KR49_06130	2.6e-29	134.0	Synechococcus	rpoZ		2.7.7.6	ko:K03060	ko00230,ko00240,ko01100,ko03020,map00230,map00240,map01100,map03020	M00183	R00435,R00441,R00442,R00443	RC02795	br01611,ko00000,ko00001,ko00002,ko01000,ko03021,ko03400				Bacteria	1G7P1@1117,1H12Y@1129,32RMS@2,COG1758@1	NA|NA|NA	K	Promotes RNA polymerase assembly. Latches the N- and C- terminal regions of the beta' subunit thereby facilitating its interaction with the beta and alpha subunits
fig|HK01.peg.177	221360.RS9917_08506	1.6e-37	161.8	Synechococcus													Bacteria	1G9KR@1117,1H0TT@1129,2E7N3@1,3323X@2	NA|NA|NA
fig|HK01.peg.178	221360.RS9917_08501	3.7e-203	714.5	Synechococcus													Bacteria	1G26I@1117,1GZ48@1129,COG0443@1,COG0443@2	NA|NA|NA	O	molecular chaperone
fig|HK01.peg.179	221360.RS9917_08496	9.3e-118	429.9	Synechococcus													Bacteria	1GF17@1117,1GZNG@1129,COG0515@1,COG0515@2	NA|NA|NA	KLT	serine threonine protein kinase
fig|HK01.peg.180	64471.sync_2274	3.7e-24	116.7	Synechococcus	ftrV	GO:0008150,GO:0008152,GO:0055114											Bacteria	1G8YF@1117,1H11F@1129,2E4KC@1,32ZFB@2	NA|NA|NA	S	reductase, variable
fig|HK01.peg.181	221360.RS9917_08486	6.5e-80	303.5	Synechococcus	pyrR	GO:0003674,GO:0003700,GO:0003824,GO:0004845,GO:0005575,GO:0005618,GO:0005623,GO:0006139,GO:0006220,GO:0006221,GO:0006355,GO:0006725,GO:0006753,GO:0006793,GO:0006796,GO:0006807,GO:0008150,GO:0008152,GO:0008655,GO:0009058,GO:0009117,GO:0009165,GO:0009218,GO:0009220,GO:0009259,GO:0009260,GO:0009889,GO:0009987,GO:0010468,GO:0010556,GO:0016740,GO:0016757,GO:0016763,GO:0018130,GO:0019219,GO:0019222,GO:…	2.4.2.9	ko:K02825	ko00240,ko01100,map00240,map01100		R00966	RC00063	ko00000,ko00001,ko01000,ko03000			iHN637.CLJU_RS05275	Bacteria	1G4ZI@1117,1H0CC@1129,COG2065@1,COG2065@2	NA|NA|NA	F	Also displays a weak uracil phosphoribosyltransferase activity which is not physiologically significant
fig|HK01.peg.182	221360.RS9917_08481	1.2e-270	938.7	Synechococcus	gpmI	GO:0003674,GO:0003824,GO:0004619,GO:0005488,GO:0005575,GO:0005622,GO:0005623,GO:0005737,GO:0005829,GO:0005975,GO:0006082,GO:0006090,GO:0006091,GO:0006096,GO:0006139,GO:0006163,GO:0006164,GO:0006165,GO:0006725,GO:0006732,GO:0006733,GO:0006753,GO:0006754,GO:0006757,GO:0006793,GO:0006796,GO:0006807,GO:0006950,GO:0006979,GO:0008150,GO:0008152,GO:0009056,GO:0009058,GO:0009108,GO:0009117,GO:0009123,GO:…	5.4.2.12	ko:K15633	ko00010,ko00260,ko00680,ko01100,ko01110,ko01120,ko01130,ko01200,ko01230,map00010,map00260,map00680,map01100,map01110,map01120,map01130,map01200,map01230	M00001,M00002,M00003	R01518	RC00536	ko00000,ko00001,ko00002,ko01000			iECSE_1348.ECSE_3895,iJN678.yibO,iJN746.PP_5056	Bacteria	1G1UT@1117,1GZ83@1129,COG0696@1,COG0696@2	NA|NA|NA	G	Catalyzes the interconversion of 2-phosphoglycerate and 3-phosphoglycerate
fig|HK01.peg.183	221360.RS9917_08476	1.3e-29	135.2	Synechococcus	secG	GO:0003674,GO:0005215,GO:0005575,GO:0005623,GO:0005886,GO:0006605,GO:0006612,GO:0006613,GO:0006614,GO:0006616,GO:0006810,GO:0006886,GO:0008104,GO:0008150,GO:0008320,GO:0008565,GO:0009987,GO:0015031,GO:0015833,GO:0016020,GO:0016043,GO:0022857,GO:0022884,GO:0031522,GO:0032978,GO:0032991,GO:0033036,GO:0033365,GO:0034613,GO:0042886,GO:0042887,GO:0043952,GO:0044464,GO:0045047,GO:0045184,GO:0046907,GO:…		ko:K03075	ko02024,ko03060,ko03070,map02024,map03060,map03070	M00335			ko00000,ko00001,ko00002,ko02044	3.A.5.1,3.A.5.2			Bacteria	1G92B@1117,1H1HP@1129,COG1314@1,COG1314@2	NA|NA|NA	U	Preprotein translocase SecG subunit
fig|HK01.peg.184	166318.Syn8016DRAFT_2163	1e-214	752.7	Synechococcus	amtB			ko:K03320					ko00000,ko02000	1.A.11			Bacteria	1G00C@1117,1GZM9@1129,COG0004@1,COG0004@2	NA|NA|NA	P	Ammonium Transporter
fig|HK01.peg.185	221360.RS9917_08471	8.8e-290	1002.3	Synechococcus	groL	GO:0000166,GO:0000287,GO:0001666,GO:0001817,GO:0001819,GO:0001871,GO:0002791,GO:0002793,GO:0003674,GO:0003676,GO:0003677,GO:0003697,GO:0003824,GO:0005488,GO:0005515,GO:0005524,GO:0005575,GO:0005576,GO:0005618,GO:0005622,GO:0005623,GO:0005737,GO:0005829,GO:0005886,GO:0006139,GO:0006259,GO:0006457,GO:0006458,GO:0006725,GO:0006807,GO:0006950,GO:0007154,GO:0008144,GO:0008150,GO:0008152,GO:0009266,GO:…		ko:K04077	ko03018,ko04212,ko04940,ko05134,ko05152,map03018,map04212,map04940,map05134,map05152				ko00000,ko00001,ko03019,ko03029,ko03110,ko04147				Bacteria	1G2RM@1117,1GZ3U@1129,COG0459@1,COG0459@2	NA|NA|NA	O	Prevents misfolding and promotes the refolding and proper assembly of unfolded polypeptides generated under stress conditions
fig|HK01.peg.186	221360.RS9917_08466	3.7e-48	197.2	Synechococcus	groS	GO:0003674,GO:0005488,GO:0005515,GO:0005575,GO:0005576,GO:0005618,GO:0005622,GO:0005623,GO:0005737,GO:0005829,GO:0005886,GO:0006355,GO:0006457,GO:0006458,GO:0006950,GO:0006986,GO:0008150,GO:0009266,GO:0009408,GO:0009628,GO:0009889,GO:0009987,GO:0010033,GO:0010468,GO:0010556,GO:0016020,GO:0016032,GO:0016465,GO:0019058,GO:0019068,GO:0019219,GO:0019222,GO:0019899,GO:0030312,GO:0031323,GO:0031326,GO:…		ko:K04078					ko00000,ko03029,ko03110				Bacteria	1G6J1@1117,1H0Y8@1129,COG0234@1,COG0234@2	NA|NA|NA	O	Binds to Cpn60 in the presence of Mg-ATP and suppresses the ATPase activity of the latter
fig|HK01.peg.187	221360.RS9917_08461	3.9e-265	920.2	Synechococcus	atpD	GO:0003674,GO:0003824,GO:0005215,GO:0005575,GO:0005622,GO:0005623,GO:0005886,GO:0006139,GO:0006163,GO:0006164,GO:0006725,GO:0006753,GO:0006754,GO:0006793,GO:0006796,GO:0006807,GO:0006810,GO:0006811,GO:0006812,GO:0008150,GO:0008152,GO:0008324,GO:0009058,GO:0009117,GO:0009123,GO:0009124,GO:0009126,GO:0009127,GO:0009141,GO:0009142,GO:0009144,GO:0009145,GO:0009150,GO:0009152,GO:0009156,GO:0009161,GO:…	3.6.3.14	ko:K02112	ko00190,ko00195,ko01100,map00190,map00195,map01100	M00157			ko00000,ko00001,ko00002,ko00194,ko01000	3.A.2.1		e_coli_core.b3732,iAF1260.b3732,iAPECO1_1312.APECO1_2729,iB21_1397.B21_03560,iBWG_1329.BWG_3423,iE2348C_1286.E2348C_4042,iEC042_1314.EC042_4119,iEC55989_1330.EC55989_4207,iECABU_c1320.ECABU_c42160,iECBD_1354.ECBD_4300,iECB_1328.ECB_03616,iECDH10B_1368.ECDH10B_3919,iECDH1ME8569_1439.ECDH1ME8569_3620,iECD_1391.ECD_03616,iECED1_1282.ECED1_4422,iECH74115_1262.ECH74115_5168,iECIAI1_1343.ECIAI1_3916,iE…	Bacteria	1G1BK@1117,1GZ3K@1129,COG0055@1,COG0055@2	NA|NA|NA	F	Produces ATP from ADP in the presence of a proton gradient across the membrane. The catalytic sites are hosted primarily by the beta subunits
fig|HK01.peg.188	221359.RS9916_34482	1.2e-54	219.2	Synechococcus	atpC	GO:0005575,GO:0005622,GO:0005623,GO:0005886,GO:0006139,GO:0006163,GO:0006164,GO:0006725,GO:0006753,GO:0006754,GO:0006793,GO:0006796,GO:0006807,GO:0006810,GO:0006811,GO:0006812,GO:0008150,GO:0008152,GO:0009058,GO:0009117,GO:0009123,GO:0009124,GO:0009126,GO:0009127,GO:0009141,GO:0009142,GO:0009144,GO:0009145,GO:0009150,GO:0009152,GO:0009156,GO:0009161,GO:0009165,GO:0009167,GO:0009168,GO:0009199,GO:…		ko:K02114	ko00190,ko00195,ko01100,map00190,map00195,map01100	M00157			ko00000,ko00001,ko00002,ko00194	3.A.2.1		iLJ478.TM1609	Bacteria	1G5R3@1117,1H0KK@1129,COG0355@1,COG0355@2	NA|NA|NA	C	Produces ATP from ADP in the presence of a proton gradient across the membrane
fig|HK01.peg.190	221360.RS9917_08451	1.6e-77	295.4	Synechococcus	ycf65			ko:K19032					br01610,ko00000,ko03011				Bacteria	1G6TR@1117,1GYH0@1129,2C5W0@1,3137T@2	NA|NA|NA	J	Probably a ribosomal protein or a ribosome-associated protein
fig|HK01.peg.191	221360.RS9917_08446	2.2e-96	359.0	Synechococcus	gph			ko:K11777					ko00000				Bacteria	1G03G@1117,1GYKD@1129,COG0546@1,COG0546@2	NA|NA|NA	S	Subfamily IA
fig|HK01.peg.192	221360.RS9917_08436	3.8e-230	803.9	Synechococcus	pepP		3.4.11.9	ko:K01262					ko00000,ko01000,ko01002				Bacteria	1G0KH@1117,1GYKH@1129,COG0006@1,COG0006@2	NA|NA|NA	E	Belongs to the peptidase M24B family
fig|HK01.peg.193	221360.RS9917_08431	1.1e-160	572.8	Synechococcus		GO:0005575,GO:0005623,GO:0005886,GO:0016020,GO:0044464,GO:0071944											Bacteria	1G2HK@1117,1GZSB@1129,COG1253@1,COG1253@2	NA|NA|NA	S	COG1253 Hemolysins and related proteins containing CBS domains
fig|HK01.peg.194	166318.Syn8016DRAFT_2174	2.5e-160	572.0	Synechococcus	PPA1638			ko:K06883					ko00000				Bacteria	1G49K@1117,1GZ12@1129,COG0699@1,COG0699@2	NA|NA|NA	S	COG1100 GTPase SAR1 and related small G proteins
fig|HK01.peg.195	221360.RS9917_08400	1.2e-71	276.2	Synechococcus	nadD	GO:0000309,GO:0003674,GO:0003824,GO:0004515,GO:0006082,GO:0006139,GO:0006520,GO:0006531,GO:0006725,GO:0006732,GO:0006733,GO:0006753,GO:0006793,GO:0006796,GO:0006807,GO:0008150,GO:0008152,GO:0009058,GO:0009066,GO:0009108,GO:0009117,GO:0009165,GO:0009435,GO:0009987,GO:0016740,GO:0016772,GO:0016779,GO:0018130,GO:0019355,GO:0019359,GO:0019362,GO:0019363,GO:0019438,GO:0019637,GO:0019674,GO:0019752,GO:…	2.7.7.18,3.6.1.55	ko:K00969,ko:K03574	ko00760,ko01100,map00760,map01100	M00115	R00137,R03005	RC00002	ko00000,ko00001,ko00002,ko01000,ko03400				Bacteria	1G3FS@1117,1H0CY@1129,COG1057@1,COG1057@2	NA|NA|NA	H	adenylyltransferase
fig|HK01.peg.196	221359.RS9916_34532	5.5e-234	817.0	Synechococcus	nadE	GO:0003674,GO:0003824,GO:0005575,GO:0005622,GO:0005623,GO:0005737,GO:0006139,GO:0006725,GO:0006732,GO:0006733,GO:0006753,GO:0006793,GO:0006796,GO:0006807,GO:0008150,GO:0008152,GO:0008795,GO:0009058,GO:0009108,GO:0009117,GO:0009165,GO:0009435,GO:0009987,GO:0016874,GO:0016879,GO:0016880,GO:0018130,GO:0019359,GO:0019362,GO:0019363,GO:0019438,GO:0019637,GO:0019674,GO:0034641,GO:0034654,GO:0044237,GO:…	6.3.1.5,6.3.5.1	ko:K01916,ko:K01950	ko00760,ko01100,map00760,map01100	M00115	R00189,R00257	RC00010,RC00100	ko00000,ko00001,ko00002,ko01000				Bacteria	1G1DF@1117,1GZBH@1129,COG0171@1,COG0171@2,COG0388@1,COG0388@2	NA|NA|NA	H	Catalyzes the ATP-dependent amidation of deamido-NAD to form NAD. Uses L-glutamine as a nitrogen source
fig|HK01.peg.197	221360.RS9917_08390	2e-195	688.3	Synechococcus	ald		1.4.1.1	ko:K00259	ko00250,ko00430,ko01100,map00250,map00430,map01100		R00396	RC00008	ko00000,ko00001,ko01000			iAF987.Gmet_1099	Bacteria	1G11E@1117,1GYTX@1129,COG0686@1,COG0686@2	NA|NA|NA	C	Belongs to the AlaDH PNT family
fig|HK01.peg.198	64471.sync_2307	4.3e-40	171.0	Synechococcus	ychJ			ko:K09858					ko00000				Bacteria	1GNQE@1117,1H1DF@1129,COG3012@1,COG3012@2	NA|NA|NA	S	protein conserved in bacteria
fig|HK01.peg.199	221359.RS9916_34572	5.5e-147	527.3	Synechococcus													Bacteria	1FZZG@1117,1GYFE@1129,COG0388@1,COG0388@2	NA|NA|NA	S	Protein of unknown function (DUF3326)
fig|HK01.peg.201	221359.RS9916_34582	8.9e-50	203.0	Synechococcus	petF1			ko:K02639	ko00195,map00195				ko00000,ko00001,ko00194				Bacteria	1G6QX@1117,1H0PQ@1129,COG1018@1,COG1018@2	NA|NA|NA	C	Ferredoxin
fig|HK01.peg.202	221359.RS9916_34587	8.4e-96	356.7	Synechococcus													Bacteria	1G5MT@1117,1GYKP@1129,28P0E@1,2ZBX1@2	NA|NA|NA	S	Putative 2OG-Fe(II) oxygenase
fig|HK01.peg.203	221360.RS9917_08370	2.8e-139	501.5	Synechococcus	atpG	GO:0003674,GO:0003824,GO:0005215,GO:0005575,GO:0005618,GO:0005622,GO:0005623,GO:0005886,GO:0006139,GO:0006163,GO:0006164,GO:0006725,GO:0006753,GO:0006754,GO:0006793,GO:0006796,GO:0006807,GO:0006810,GO:0006811,GO:0006812,GO:0008150,GO:0008152,GO:0008324,GO:0009058,GO:0009117,GO:0009123,GO:0009124,GO:0009126,GO:0009127,GO:0009141,GO:0009142,GO:0009144,GO:0009145,GO:0009150,GO:0009152,GO:0009156,GO:…		ko:K02115	ko00190,ko00195,ko01100,map00190,map00195,map01100	M00157			ko00000,ko00001,ko00002,ko00194	3.A.2.1		iLJ478.TM1611,iSSON_1240.SSON_3886,iYL1228.KPN_04138	Bacteria	1G0G4@1117,1GYID@1129,COG0224@1,COG0224@2	NA|NA|NA	C	Produces ATP from ADP in the presence of a proton gradient across the membrane. The gamma chain is believed to be important in regulating ATPase activity and the flow of protons through the CF(0) complex
fig|HK01.peg.204	221360.RS9917_08365	1.7e-266	924.9	Synechococcus	atpA	GO:0003674,GO:0003824,GO:0005215,GO:0005575,GO:0005618,GO:0005622,GO:0005623,GO:0005886,GO:0006139,GO:0006163,GO:0006164,GO:0006725,GO:0006753,GO:0006754,GO:0006793,GO:0006796,GO:0006807,GO:0006810,GO:0006811,GO:0006812,GO:0008150,GO:0008152,GO:0008324,GO:0009058,GO:0009117,GO:0009123,GO:0009124,GO:0009126,GO:0009127,GO:0009141,GO:0009142,GO:0009144,GO:0009145,GO:0009150,GO:0009152,GO:0009156,GO:…	3.6.3.14	ko:K02111	ko00190,ko00195,ko01100,map00190,map00195,map01100	M00157			ko00000,ko00001,ko00002,ko00194,ko01000	3.A.2.1		iIT341.HP1134,iSB619.SA_RS10975,iSbBS512_1146.SbBS512_E4187	Bacteria	1FZXK@1117,1GYZE@1129,COG0056@1,COG0056@2	NA|NA|NA	F	Produces ATP from ADP in the presence of a proton gradient across the membrane. The alpha chain is a regulatory subunit
fig|HK01.peg.205	221360.RS9917_08360	5e-72	277.3	Synechococcus	atpH	GO:0003674,GO:0003824,GO:0005215,GO:0005575,GO:0005622,GO:0005623,GO:0005886,GO:0006139,GO:0006163,GO:0006164,GO:0006725,GO:0006753,GO:0006754,GO:0006793,GO:0006796,GO:0006807,GO:0006810,GO:0006811,GO:0006812,GO:0008150,GO:0008152,GO:0008324,GO:0009058,GO:0009117,GO:0009123,GO:0009124,GO:0009126,GO:0009127,GO:0009141,GO:0009142,GO:0009144,GO:0009145,GO:0009150,GO:0009152,GO:0009156,GO:0009161,GO:…		ko:K02113	ko00190,ko00195,ko01100,map00190,map00195,map01100	M00157			ko00000,ko00001,ko00002,ko00194	3.A.2.1		iSF_1195.SF3815,iSFxv_1172.SFxv_4157,iS_1188.S3953	Bacteria	1G5SS@1117,1GZ6P@1129,COG0712@1,COG0712@2	NA|NA|NA	C	F(1)F(0) ATP synthase produces ATP from ADP in the presence of a proton or sodium gradient. F-type ATPases consist of two structural domains, F(1) containing the extramembraneous catalytic core and F(0) containing the membrane proton channel, linked together by a central stalk and a peripheral stalk. During catalysis, ATP synthesis in the catalytic domain of F(1) is coupled via a rotary mechanism…
fig|HK01.peg.206	32051.SynWH7803_2019	4.6e-51	207.6	Synechococcus	atpF	GO:0003674,GO:0003824,GO:0005215,GO:0005575,GO:0005622,GO:0005623,GO:0005886,GO:0006139,GO:0006163,GO:0006164,GO:0006725,GO:0006753,GO:0006754,GO:0006793,GO:0006796,GO:0006807,GO:0006810,GO:0006811,GO:0006812,GO:0008150,GO:0008152,GO:0008324,GO:0009058,GO:0009117,GO:0009123,GO:0009124,GO:0009126,GO:0009127,GO:0009141,GO:0009142,GO:0009144,GO:0009145,GO:0009150,GO:0009152,GO:0009156,GO:0009161,GO:…		ko:K02109,ko:K18682	ko00190,ko00195,ko01100,ko03018,map00190,map00195,map01100,map03018	M00157			ko00000,ko00001,ko00002,ko00194,ko01000,ko03019	3.A.2.1			Bacteria	1G6NG@1117,1H137@1129,COG0711@1,COG0711@2	NA|NA|NA	C	F(1)F(0) ATP synthase produces ATP from ADP in the presence of a proton or sodium gradient. F-type ATPases consist of two structural domains, F(1) containing the extramembraneous catalytic core and F(0) containing the membrane proton channel, linked together by a central stalk and a peripheral stalk. During catalysis, ATP synthesis in the catalytic domain of F(1) is coupled via a rotary mechanism…
fig|HK01.peg.207	316279.Syncc9902_0485	1.4e-54	219.2	Synechococcus	atpF	GO:0005575,GO:0005622,GO:0005623,GO:0005886,GO:0016020,GO:0016469,GO:0032991,GO:0044424,GO:0044425,GO:0044459,GO:0044464,GO:0045259,GO:0045260,GO:0071944,GO:0098796,GO:0098797		ko:K02109	ko00190,ko00195,ko01100,map00190,map00195,map01100	M00157			ko00000,ko00001,ko00002,ko00194	3.A.2.1			Bacteria	1G6NA@1117,1H098@1129,COG0711@1,COG0711@2	NA|NA|NA	C	Component of the F(0) channel, it forms part of the peripheral stalk, linking F(1) to F(0). The b'-subunit is a diverged and duplicated form of b found in plants and photosynthetic bacteria
fig|HK01.peg.208	180281.CPCC7001_2534	5.8e-20	103.2	Cyanobium	atpE	GO:0003674,GO:0003824,GO:0005215,GO:0005575,GO:0005622,GO:0005623,GO:0006139,GO:0006163,GO:0006164,GO:0006725,GO:0006753,GO:0006754,GO:0006793,GO:0006796,GO:0006807,GO:0006810,GO:0006811,GO:0006812,GO:0008150,GO:0008152,GO:0008324,GO:0009058,GO:0009117,GO:0009123,GO:0009124,GO:0009126,GO:0009127,GO:0009141,GO:0009142,GO:0009144,GO:0009145,GO:0009150,GO:0009152,GO:0009156,GO:0009161,GO:0009165,GO:…		ko:K02110	ko00190,ko00195,ko01100,map00190,map00195,map01100	M00157			ko00000,ko00001,ko00002,ko00194	3.A.2.1			Bacteria	1G7UT@1117,22T1X@167375,COG0636@1,COG0636@2	NA|NA|NA	C	F(1)F(0) ATP synthase produces ATP from ADP in the presence of a proton or sodium gradient. F-type ATPases consist of two structural domains, F(1) containing the extramembraneous catalytic core and F(0) containing the membrane proton channel, linked together by a central stalk and a peripheral stalk. During catalysis, ATP synthesis in the catalytic domain of F(1) is coupled via a rotary mechanism…
fig|HK01.peg.209	221360.RS9917_08340	6.3e-131	473.4	Synechococcus	atpI	GO:0003674,GO:0003824,GO:0005215,GO:0005575,GO:0005622,GO:0005623,GO:0005886,GO:0005887,GO:0006139,GO:0006163,GO:0006164,GO:0006725,GO:0006753,GO:0006754,GO:0006793,GO:0006796,GO:0006807,GO:0006810,GO:0006811,GO:0006812,GO:0008150,GO:0008152,GO:0008324,GO:0009058,GO:0009117,GO:0009123,GO:0009124,GO:0009126,GO:0009127,GO:0009141,GO:0009142,GO:0009144,GO:0009145,GO:0009150,GO:0009152,GO:0009156,GO:…		ko:K02108	ko00190,ko00195,ko01100,map00190,map00195,map01100	M00157			ko00000,ko00001,ko00002,ko00194,ko03110	3.A.2.1			Bacteria	1G01X@1117,1GZF5@1129,COG0356@1,COG0356@2	NA|NA|NA	C	it plays a direct role in the translocation of protons across the membrane
fig|HK01.peg.210	221360.RS9917_08335	2e-38	165.2	Synechococcus	atp1			ko:K02116					ko00000,ko00194	3.A.2.1			Bacteria	1G82R@1117,1H0EZ@1129,2CUUV@1,32SW6@2	NA|NA|NA	S	ATP synthase
fig|HK01.peg.211	221359.RS9916_34632	3.8e-187	661.0	Synechococcus													Bacteria	1G0TK@1117,1GZNY@1129,COG2227@1,COG2227@2	NA|NA|NA	H	COG0500 SAM-dependent methyltransferases
fig|HK01.peg.212	221359.RS9916_34642	0.0	1412.1	Synechococcus	apcE	GO:0005575,GO:0005622,GO:0005623,GO:0009579,GO:0016020,GO:0034357,GO:0042651,GO:0044424,GO:0044436,GO:0044464	2.7.7.24	ko:K00973,ko:K02096	ko00196,ko00521,ko00523,ko00525,ko01100,ko01130,map00196,map00521,map00523,map00525,map01100,map01130	M00793	R02328	RC00002	ko00000,ko00001,ko00002,ko00194,ko01000				Bacteria	1G0CU@1117,1GYKM@1129,COG0448@1,COG0448@2	NA|NA|NA	G	Belongs to the phycobilisome linker protein family
fig|HK01.peg.213	221359.RS9916_34647	3.1e-81	307.8	Synechococcus	apcA	GO:0005575,GO:0005622,GO:0005623,GO:0009579,GO:0016020,GO:0030076,GO:0030089,GO:0032991,GO:0034357,GO:0042651,GO:0044424,GO:0044425,GO:0044436,GO:0044464,GO:0098796		ko:K02092	ko00196,ko01100,map00196,map01100				ko00000,ko00001,ko00194				Bacteria	1G12V@1117,1GZAX@1129,28I0N@1,2Z7RG@2	NA|NA|NA	C	Allophycocyanin alpha
fig|HK01.peg.214	221359.RS9916_34652	8.7e-84	316.2	Synechococcus	apcB	GO:0005575,GO:0005622,GO:0005623,GO:0009579,GO:0016020,GO:0034357,GO:0042651,GO:0044424,GO:0044436,GO:0044464		ko:K02093	ko00196,ko01100,map00196,map01100				ko00000,ko00001,ko00194				Bacteria	1FZVG@1117,1GYTC@1129,28I0N@1,2Z7X0@2	NA|NA|NA	C	Allophycocyanin beta subunit
fig|HK01.peg.215	221360.RS9917_08310	4.1e-29	133.3	Synechococcus	apcC	GO:0005575,GO:0005622,GO:0005623,GO:0009579,GO:0016020,GO:0034357,GO:0042651,GO:0044424,GO:0044436,GO:0044464		ko:K02094	ko00196,ko01100,map00196,map01100				ko00000,ko00001,ko00194				Bacteria	1G7RG@1117,1H124@1129,2CHHF@1,32S63@2	NA|NA|NA	S	Rod linker protein, associated with allophycocyanin. Linker polypeptides determine the state of aggregation and the location of the disk-shaped phycobiliprotein units within the phycobilisome and modulate their spectroscopic properties in order to mediate a directed and optimal energy transfer
fig|HK01.peg.216	221360.RS9917_08305	4.9e-189	667.2	Synechococcus	ftsW	GO:0003674,GO:0005215,GO:0005575,GO:0005623,GO:0005886,GO:0005887,GO:0006810,GO:0008150,GO:0008360,GO:0009987,GO:0015647,GO:0015648,GO:0015835,GO:0015836,GO:0016020,GO:0016021,GO:0022603,GO:0022604,GO:0022857,GO:0022884,GO:0031224,GO:0031226,GO:0032153,GO:0040007,GO:0044425,GO:0044459,GO:0044464,GO:0050789,GO:0050793,GO:0050794,GO:0051128,GO:0051179,GO:0051234,GO:0051301,GO:0055085,GO:0065007,GO:…	2.4.1.227	ko:K02563,ko:K03588	ko00550,ko01100,ko01502,ko04112,map00550,map01100,map01502,map04112		R05032,R05662	RC00005,RC00049	ko00000,ko00001,ko01000,ko01011,ko02000,ko03036	2.A.103.1	GT28		Bacteria	1G16S@1117,1GZAD@1129,COG0772@1,COG0772@2	NA|NA|NA	D	Belongs to the SEDS family
fig|HK01.peg.217	221360.RS9917_08300	5.3e-78	297.4	Synechococcus	ccdA			ko:K06196					ko00000,ko02000	5.A.1.2			Bacteria	1G0FI@1117,1GZTT@1129,COG0785@1,COG0785@2	NA|NA|NA	O	Cytochrome c biogenesis protein
fig|HK01.peg.218	221360.RS9917_08295	2.1e-193	681.8	Synechococcus	ccs1			ko:K07399					ko00000				Bacteria	1G0R9@1117,1GYPZ@1129,COG1333@1,COG1333@2	NA|NA|NA	O	Required during biogenesis of c-type cytochromes (cytochrome c6 and cytochrome f) at the step of heme attachment
fig|HK01.peg.219	32051.SynWH7803_2032	5.8e-73	280.0	Synechococcus	queF		1.7.1.13	ko:K09457	ko00790,ko01100,map00790,map01100		R07605	RC01875	ko00000,ko00001,ko01000,ko03016				Bacteria	1G5W6@1117,1H07B@1129,COG0780@1,COG0780@2	NA|NA|NA	F	Catalyzes the NADPH-dependent reduction of 7-cyano-7- deazaguanine (preQ0) to 7-aminomethyl-7-deazaguanine (preQ1)
fig|HK01.peg.220	221360.RS9917_08280	5.9e-12	76.6	Synechococcus													Bacteria	1GNVM@1117,1H1PJ@1129,2BQWD@1,32JTB@2	NA|NA|NA	S	Domain of unknown function (DUF4278)
fig|HK01.peg.221	59931.WH7805_12463	1.2e-16	92.0	Synechococcus													Bacteria	1GG69@1117,1H1GP@1129,2DF0U@1,2ZQ13@2	NA|NA|NA
fig|HK01.peg.222	221360.RS9917_08270	4.6e-52	210.3	Synechococcus	glnB	GO:0003674,GO:0005488,GO:0005515,GO:0042802		ko:K04751,ko:K04752	ko02020,map02020				ko00000,ko00001				Bacteria	1G5QJ@1117,1H0HR@1129,COG0347@1,COG0347@2	NA|NA|NA	K	Belongs to the P(II) protein family
fig|HK01.peg.223	221359.RS9916_34692	2.4e-113	415.2	Synechococcus	tlyA	GO:0000154,GO:0001510,GO:0001897,GO:0001906,GO:0001907,GO:0003674,GO:0003824,GO:0006139,GO:0006364,GO:0006396,GO:0006725,GO:0006807,GO:0008150,GO:0008152,GO:0008168,GO:0008173,GO:0008649,GO:0008757,GO:0009451,GO:0009987,GO:0010467,GO:0016070,GO:0016072,GO:0016740,GO:0016741,GO:0019835,GO:0019836,GO:0022613,GO:0031167,GO:0031640,GO:0032259,GO:0034470,GO:0034641,GO:0034660,GO:0035821,GO:0042254,GO:…	2.1.1.226,2.1.1.227	ko:K06442					ko00000,ko01000,ko03009				Bacteria	1G001@1117,1GZPP@1129,COG1189@1,COG1189@2	NA|NA|NA	J	FtsJ-like methyltransferase
fig|HK01.peg.224	221360.RS9917_08245	4.7e-19	99.4	Synechococcus													Bacteria	1GNV8@1117,1H1NU@1129,2FGD8@1,3489E@2	NA|NA|NA
fig|HK01.peg.225	221359.RS9916_34702	4e-229	800.4	Synechococcus	purB	GO:0003674,GO:0003824,GO:0004018,GO:0006139,GO:0006163,GO:0006164,GO:0006167,GO:0006725,GO:0006753,GO:0006793,GO:0006796,GO:0006807,GO:0008150,GO:0008152,GO:0009058,GO:0009117,GO:0009123,GO:0009124,GO:0009126,GO:0009127,GO:0009150,GO:0009152,GO:0009156,GO:0009161,GO:0009165,GO:0009167,GO:0009168,GO:0009259,GO:0009260,GO:0009987,GO:0016829,GO:0016840,GO:0016842,GO:0017144,GO:0018130,GO:0019438,GO:…	4.3.2.2	ko:K01756	ko00230,ko00250,ko01100,ko01110,ko01130,map00230,map00250,map01100,map01110,map01130	M00048,M00049	R01083,R04559	RC00379,RC00444,RC00445	ko00000,ko00001,ko00002,ko01000			iLJ478.TM1095,iSB619.SA_RS09895	Bacteria	1G07M@1117,1GZ9Y@1129,COG0015@1,COG0015@2	NA|NA|NA	F	Belongs to the lyase 1 family. Adenylosuccinate lyase subfamily
fig|HK01.peg.226	221360.RS9917_08230	4.8e-252	876.7	Synechococcus	fumC		4.2.1.2	ko:K01679	ko00020,ko00620,ko00720,ko01100,ko01110,ko01120,ko01130,ko01200,ko04934,ko05200,ko05211,map00020,map00620,map00720,map01100,map01110,map01120,map01130,map01200,map04934,map05200,map05211	M00009,M00011,M00173,M00376	R01082	RC00443	ko00000,ko00001,ko00002,ko01000				Bacteria	1G0AD@1117,1GYTD@1129,COG0114@1,COG0114@2	NA|NA|NA	C	Involved in the TCA cycle. Catalyzes the stereospecific interconversion of fumarate to L-malate
fig|HK01.peg.227	221360.RS9917_08225	0.0	1723.8	Synechococcus	helY	GO:0003674,GO:0003724,GO:0003824,GO:0004004,GO:0004386,GO:0005575,GO:0005618,GO:0005622,GO:0005623,GO:0005737,GO:0005829,GO:0005886,GO:0006139,GO:0006401,GO:0006725,GO:0006807,GO:0008026,GO:0008150,GO:0008152,GO:0008186,GO:0009056,GO:0009057,GO:0009987,GO:0016020,GO:0016070,GO:0016462,GO:0016787,GO:0016817,GO:0016818,GO:0016887,GO:0017111,GO:0019439,GO:0030312,GO:0034641,GO:0034655,GO:0042623,GO:…		ko:K03727					ko00000,ko01000				Bacteria	1G1R1@1117,1GZ4M@1129,COG4581@1,COG4581@2	NA|NA|NA	L	Superfamily II RNA helicase
fig|HK01.peg.228	221360.RS9917_08220	6.4e-128	463.8	Synechococcus	yocS			ko:K03453					ko00000	2.A.28			Bacteria	1G2W8@1117,1GYBI@1129,COG0385@1,COG0385@2	NA|NA|NA	S	Bile acid
fig|HK01.peg.229	221360.RS9917_08215	1.2e-144	519.6	Synechococcus	bioF	GO:0003674,GO:0003824,GO:0005488,GO:0005575,GO:0005618,GO:0005623,GO:0005886,GO:0006082,GO:0006732,GO:0006766,GO:0006767,GO:0006768,GO:0006790,GO:0006807,GO:0008144,GO:0008150,GO:0008152,GO:0008710,GO:0009058,GO:0009102,GO:0009108,GO:0009110,GO:0009987,GO:0016020,GO:0016053,GO:0016740,GO:0016746,GO:0016747,GO:0017144,GO:0018130,GO:0019752,GO:0019842,GO:0030170,GO:0030312,GO:0032787,GO:0034641,GO:…	2.3.1.29,2.3.1.47	ko:K00639,ko:K00652	ko00260,ko00780,ko01100,map00260,map00780,map01100	M00123,M00573,M00577	R00371,R03210,R10124	RC00004,RC00039,RC00394,RC02725	ko00000,ko00001,ko00002,ko01000,ko01007			iJN678.bioF,iNJ661.Rv1569	Bacteria	1FZY9@1117,1GZBX@1129,COG0156@1,COG0156@2	NA|NA|NA	E	Catalyzes the decarboxylative condensation of pimeloyl- acyl-carrier protein and L-alanine to produce 8-amino-7- oxononanoate (AON), acyl-carrier protein , and carbon dioxide
fig|HK01.peg.230	221360.RS9917_08210	8.9e-77	293.5	Synechococcus			3.1.1.85	ko:K19560	ko00780,ko01100,map00780,map01100	M00572	R09725	RC00460,RC00461	ko00000,ko00001,ko00002,ko01000				Bacteria	1GHFM@1117,1H0IF@1129,COG0400@1,COG0400@2	NA|NA|NA	S	carboxylic ester hydrolase activity
fig|HK01.peg.231	221360.RS9917_08205	1.5e-74	286.2	Synechococcus			2.1.1.197	ko:K02169	ko00780,ko01100,map00780,map01100	M00572	R09543	RC00003,RC00460	ko00000,ko00001,ko00002,ko01000				Bacteria	1G70V@1117,1H0BT@1129,COG4106@1,COG4106@2	NA|NA|NA	S	Methyltransferase domain
fig|HK01.peg.232	221360.RS9917_08200	2.3e-90	338.6	Synechococcus	bioD	GO:0003674,GO:0003824,GO:0004141,GO:0005575,GO:0005622,GO:0005623,GO:0005737,GO:0005829,GO:0006082,GO:0006732,GO:0006766,GO:0006767,GO:0006768,GO:0006790,GO:0006807,GO:0008150,GO:0008152,GO:0009058,GO:0009102,GO:0009108,GO:0009110,GO:0009987,GO:0016053,GO:0016874,GO:0016879,GO:0016882,GO:0017144,GO:0018130,GO:0019752,GO:0032787,GO:0034641,GO:0042364,GO:0043436,GO:0043603,GO:0043604,GO:0044237,GO:…	2.1.1.197,6.3.3.3	ko:K01935,ko:K02169	ko00780,ko01100,map00780,map01100	M00123,M00572,M00573,M00577	R03182,R09543	RC00003,RC00460,RC00868	ko00000,ko00001,ko00002,ko01000				Bacteria	1G03P@1117,1GZGF@1129,COG0132@1,COG0132@2	NA|NA|NA	H	Catalyzes a mechanistically unusual reaction, the ATP- dependent insertion of CO2 between the N7 and N8 nitrogen atoms of 7,8-diaminopelargonic acid (DAPA) to form an ureido ring
fig|HK01.peg.233	221360.RS9917_08195	2.8e-20	103.6	Synechococcus													Bacteria	1GG6F@1117,1H1MQ@1129,2CEZ1@1,2ZUEB@2	NA|NA|NA
fig|HK01.peg.234	32051.SynWH7803_2047	3.4e-22	110.2	Synechococcus													Bacteria	1GNR3@1117,1H1F3@1129,2BPX2@1,32IQR@2	NA|NA|NA
fig|HK01.peg.235	221360.RS9917_08180	2.2e-53	215.3	Synechococcus													Bacteria	1G5QV@1117,1H0RV@1129,COG0484@1,COG0484@2	NA|NA|NA	O	DnaJ-class molecular chaperone
fig|HK01.peg.236	221360.RS9917_08175	5.6e-106	390.6	Synechococcus	rsmG	GO:0000154,GO:0001510,GO:0003674,GO:0003824,GO:0005575,GO:0005622,GO:0005623,GO:0005737,GO:0005829,GO:0006139,GO:0006364,GO:0006396,GO:0006725,GO:0006807,GO:0008150,GO:0008152,GO:0008168,GO:0008170,GO:0008173,GO:0008649,GO:0008757,GO:0009451,GO:0009987,GO:0010467,GO:0016070,GO:0016072,GO:0016435,GO:0016740,GO:0016741,GO:0022613,GO:0031167,GO:0032259,GO:0034470,GO:0034641,GO:0034660,GO:0036265,GO:…	2.1.1.170	ko:K03501					ko00000,ko01000,ko03009,ko03036				Bacteria	1G1RT@1117,1GZA4@1129,COG0357@1,COG0357@2	NA|NA|NA	J	Specifically methylates the N7 position of a guanine in 16S rRNA
fig|HK01.peg.237	221360.RS9917_08170	4.5e-176	624.0	Synechococcus				ko:K07079					ko00000				Bacteria	1G1CE@1117,1GZUS@1129,COG1453@1,COG1453@2	NA|NA|NA	S	aldo keto reductase family
fig|HK01.peg.238	221359.RS9916_34772	3.7e-56	224.2	Synechococcus	fer			ko:K05337					ko00000				Bacteria	1G5SJ@1117,1H0ZD@1129,COG1141@1,COG1141@2	NA|NA|NA	C	4Fe-4S single cluster domain
fig|HK01.peg.239	221360.RS9917_08160	3.8e-58	230.7	Synechococcus	ycf35												Bacteria	1G5R7@1117,1H0F4@1129,291AN@1,2ZNXN@2	NA|NA|NA	S	Protein of unknown function (DUF1257)
fig|HK01.peg.240	166318.Syn8016DRAFT_2223	1.4e-16	91.7	Synechococcus													Bacteria	1G953@1117,1H1F1@1129,2E44G@1,32Z0M@2	NA|NA|NA	S	Protein of unknown function (DUF2997)
fig|HK01.peg.241	221360.RS9917_08150	1.6e-98	365.9	Synechococcus													Bacteria	1G07Q@1117,1GYUF@1129,COG1413@1,COG1413@2	NA|NA|NA	C	PBS lyase HEAT-like repeat
fig|HK01.peg.242	221360.RS9917_08145	1.3e-11	74.7	Synechococcus													Bacteria	1GJJM@1117,1H20P@1129,29ZG0@1,30MFM@2	NA|NA|NA
fig|HK01.peg.243	166318.Syn8016DRAFT_2225	4.7e-284	983.4	Synechococcus	putP			ko:K03307					ko00000	2.A.21			Bacteria	1G1JV@1117,1GZ33@1129,COG0591@1,COG0591@2	NA|NA|NA	P	Belongs to the sodium solute symporter (SSF) (TC 2.A.21) family
fig|HK01.peg.244	221360.RS9917_08135	1.8e-171	608.6	Synechococcus	rlmN	GO:0000154,GO:0001510,GO:0003674,GO:0003824,GO:0006139,GO:0006364,GO:0006396,GO:0006399,GO:0006400,GO:0006725,GO:0006807,GO:0008033,GO:0008150,GO:0008152,GO:0008168,GO:0008173,GO:0008175,GO:0008649,GO:0008757,GO:0009451,GO:0009987,GO:0010467,GO:0016070,GO:0016072,GO:0016740,GO:0016741,GO:0022613,GO:0030488,GO:0031167,GO:0032259,GO:0034470,GO:0034641,GO:0034660,GO:0042254,GO:0043170,GO:0043412,GO:…	2.1.1.192	ko:K06941					ko00000,ko01000,ko03009				Bacteria	1G0J5@1117,1GYCU@1129,COG0820@1,COG0820@2	NA|NA|NA	J	Specifically methylates position 2 of adenine 2503 in 23S rRNA and position 2 of adenine 37 in tRNAs
fig|HK01.peg.245	221359.RS9916_34807	2.5e-17	94.0	Synechococcus	hli3												Bacteria	1G90H@1117,1H1KU@1129,2E3E5@1,32Z0N@2	NA|NA|NA	S	PFAM Chlorophyll A-B binding protein
fig|HK01.peg.246	221360.RS9917_08125	0.0	2427.9	Synechococcus	rpoC2	GO:0000428,GO:0005575,GO:0005622,GO:0005623,GO:0030880,GO:0032991,GO:0044424,GO:0044464,GO:0061695,GO:1902494,GO:1990234	2.7.7.6	ko:K03046	ko00230,ko00240,ko01100,ko03020,map00230,map00240,map01100,map03020	M00183	R00435,R00441,R00442,R00443	RC02795	br01611,ko00000,ko00001,ko00002,ko01000,ko03021,ko03400				Bacteria	1G08B@1117,1GYQQ@1129,COG0086@1,COG0086@2	NA|NA|NA	K	DNA-dependent RNA polymerase catalyzes the transcription of DNA into RNA using the four ribonucleoside triphosphates as substrates
fig|HK01.peg.247	221360.RS9917_08120	0.0	1258.4	Synechococcus	rpoC1	GO:0000428,GO:0005575,GO:0005622,GO:0005623,GO:0030880,GO:0032991,GO:0044424,GO:0044464,GO:0061695,GO:1902494,GO:1990234	2.7.7.6	ko:K03046	ko00230,ko00240,ko01100,ko03020,map00230,map00240,map01100,map03020	M00183	R00435,R00441,R00442,R00443	RC02795	br01611,ko00000,ko00001,ko00002,ko01000,ko03021,ko03400				Bacteria	1G279@1117,1GYP9@1129,COG0086@1,COG0086@2	NA|NA|NA	K	DNA-dependent RNA polymerase catalyzes the transcription of DNA into RNA using the four ribonucleoside triphosphates as substrates
fig|HK01.peg.248	221359.RS9916_34822	0.0	2186.4	Synechococcus	rpoB	GO:0000428,GO:0005575,GO:0005618,GO:0005622,GO:0005623,GO:0005737,GO:0005829,GO:0005886,GO:0008150,GO:0016020,GO:0030312,GO:0030880,GO:0032991,GO:0040007,GO:0044424,GO:0044444,GO:0044464,GO:0061695,GO:0071944,GO:1902494,GO:1990234	2.7.7.6	ko:K03043	ko00230,ko00240,ko01100,ko03020,map00230,map00240,map01100,map03020	M00183	R00435,R00441,R00442,R00443	RC02795	br01611,ko00000,ko00001,ko00002,ko01000,ko03021,ko03400				Bacteria	1G14Y@1117,1GZG9@1129,COG0085@1,COG0085@2	NA|NA|NA	K	DNA-dependent RNA polymerase catalyzes the transcription of DNA into RNA using the four ribonucleoside triphosphates as substrates
fig|HK01.peg.250	221360.RS9917_08110	4.6e-127	460.7	Synechococcus	dtd3	GO:0003674,GO:0003824,GO:0004518,GO:0004536,GO:0006139,GO:0006259,GO:0006308,GO:0006725,GO:0006807,GO:0008150,GO:0008152,GO:0009056,GO:0009057,GO:0009987,GO:0016787,GO:0016788,GO:0019439,GO:0034641,GO:0034655,GO:0043170,GO:0044237,GO:0044238,GO:0044248,GO:0044260,GO:0044265,GO:0044270,GO:0046483,GO:0046700,GO:0071704,GO:0090304,GO:0090305,GO:0140097,GO:1901360,GO:1901361,GO:1901575		ko:K03424					ko00000,ko01000				Bacteria	1G1SK@1117,1GZ28@1129,COG0084@1,COG0084@2	NA|NA|NA	L	Catalyzes the hydrolysis of D-tyrosyl-tRNA(Tyr)
fig|HK01.peg.251	221359.RS9916_34832	1.5e-38	165.2	Synechococcus	rpsT	GO:0000028,GO:0003674,GO:0003676,GO:0003723,GO:0003735,GO:0004857,GO:0005198,GO:0005488,GO:0005575,GO:0005622,GO:0005623,GO:0005737,GO:0005829,GO:0005840,GO:0006412,GO:0006518,GO:0006807,GO:0006996,GO:0008073,GO:0008150,GO:0008152,GO:0009058,GO:0009059,GO:0009987,GO:0010467,GO:0015935,GO:0016043,GO:0019538,GO:0019843,GO:0022607,GO:0022613,GO:0022618,GO:0022626,GO:0022627,GO:0030234,GO:0032991,GO:…		ko:K02968	ko03010,map03010	M00178			br01610,ko00000,ko00001,ko00002,ko03011				Bacteria	1G7PV@1117,1H0RF@1129,COG0268@1,COG0268@2	NA|NA|NA	J	Binds directly to 16S ribosomal RNA
fig|HK01.peg.253	221360.RS9917_08100	3.1e-200	704.5	Synechococcus	hisD	GO:0000105,GO:0003674,GO:0003824,GO:0004399,GO:0005575,GO:0005622,GO:0005623,GO:0005737,GO:0005829,GO:0006082,GO:0006520,GO:0006547,GO:0006725,GO:0006807,GO:0008150,GO:0008152,GO:0008652,GO:0009058,GO:0009987,GO:0016053,GO:0016491,GO:0016614,GO:0016616,GO:0018130,GO:0019438,GO:0019752,GO:0034641,GO:0043436,GO:0044237,GO:0044238,GO:0044249,GO:0044281,GO:0044283,GO:0044424,GO:0044444,GO:0044464,GO:…	1.1.1.23,1.1.1.308	ko:K00013,ko:K15509	ko00340,ko01100,ko01110,ko01230,map00340,map01100,map01110,map01230	M00026	R01158,R01163,R03012	RC00099,RC00242,RC00463	ko00000,ko00001,ko00002,ko01000			iSB619.SA_RS14140	Bacteria	1G1I2@1117,1GYAR@1129,COG0141@1,COG0141@2	NA|NA|NA	E	Catalyzes the sequential NAD-dependent oxidations of L- histidinol to L-histidinaldehyde and then to L-histidine
fig|HK01.peg.254	232348.ADXL01000074_gene14	2.4e-111	408.3	Synechococcus	rpiA	GO:0003674,GO:0003824,GO:0004751,GO:0005575,GO:0005622,GO:0005623,GO:0005737,GO:0005829,GO:0005975,GO:0005996,GO:0006014,GO:0006081,GO:0006098,GO:0006139,GO:0006725,GO:0006732,GO:0006733,GO:0006739,GO:0006753,GO:0006793,GO:0006796,GO:0006807,GO:0008150,GO:0008152,GO:0009052,GO:0009117,GO:0009987,GO:0016853,GO:0016860,GO:0016861,GO:0019321,GO:0019362,GO:0019637,GO:0019682,GO:0019693,GO:0034641,GO:…	5.3.1.6	ko:K01807	ko00030,ko00710,ko01100,ko01110,ko01120,ko01130,ko01200,ko01230,map00030,map00710,map01100,map01110,map01120,map01130,map01200,map01230	M00004,M00007,M00165,M00167,M00580	R01056	RC00434	ko00000,ko00001,ko00002,ko01000			iJN678.rpiA	Bacteria	1G2DW@1117,1GYUV@1129,COG0120@1,COG0120@2	NA|NA|NA	G	Catalyzes the reversible conversion of ribose-5- phosphate to ribulose 5-phosphate
fig|HK01.peg.255	221360.RS9917_08090	2e-160	572.0	Synechococcus	hhoA	GO:0003674,GO:0005488,GO:0005515,GO:0042802	3.4.21.107	ko:K04771,ko:K04772	ko01503,ko02020,map01503,map02020	M00728			ko00000,ko00001,ko00002,ko01000,ko01002,ko03110				Bacteria	1G17C@1117,1H46N@1129,COG0265@1,COG0265@2	NA|NA|NA	O	Trypsin-like serine proteases, typically periplasmic, contain C-terminal PDZ domain
fig|HK01.peg.257	221360.RS9917_08075	6.7e-150	537.0	Synechococcus				ko:K16052					ko00000,ko02000	1.A.23.4			Bacteria	1GCGW@1117,1H09G@1129,COG0668@1,COG0668@2	NA|NA|NA	M	Small mechanosensitive ion channel, MscS family protein
fig|HK01.peg.258	221360.RS9917_08065	2.6e-34	151.0	Synechococcus													Bacteria	1GA84@1117,1H1FD@1129,2E91J@1,333AU@2	NA|NA|NA
fig|HK01.peg.259	221359.RS9916_25689	1.9e-88	332.4	Synechococcus				ko:K02030,ko:K10001	ko02010,ko02020,map02010,map02020	M00230,M00236			ko00000,ko00001,ko00002,ko02000	3.A.1.3,3.A.1.3.19,3.A.1.3.4			Bacteria	1G585@1117,1H041@1129,COG0834@1,COG0834@2	NA|NA|NA	ET	COG0834 ABC-type amino acid transport signal transduction systems, periplasmic component domain
fig|HK01.peg.260	59931.WH7805_12238	8e-07	60.1	Synechococcus													Bacteria	1GNQH@1117,1H1DQ@1129,2A3FU@1,30RYK@2	NA|NA|NA
fig|HK01.peg.261	221360.RS9917_08060	2.1e-181	641.7	Synechococcus	aslB			ko:K06871					ko00000				Bacteria	1G0N5@1117,1GYYG@1129,COG0641@1,COG0641@2	NA|NA|NA	C	Arylsulfatase regulator (Fe-S oxidoreductase)
fig|HK01.peg.262	32051.SynWH7803_2075	1.3e-82	312.4	Synechococcus													Bacteria	1GBBB@1117,1H08M@1129,2EKW9@1,33EJT@2	NA|NA|NA
fig|HK01.peg.263	32051.SynWH7803_2076	3.2e-75	287.7	Synechococcus	rimP	GO:0000028,GO:0005575,GO:0005622,GO:0005623,GO:0005737,GO:0005829,GO:0005886,GO:0006412,GO:0006518,GO:0006807,GO:0006996,GO:0008150,GO:0008152,GO:0009058,GO:0009059,GO:0009987,GO:0010467,GO:0016020,GO:0016043,GO:0019538,GO:0022607,GO:0022613,GO:0022618,GO:0034622,GO:0034641,GO:0034645,GO:0042254,GO:0042255,GO:0042274,GO:0043043,GO:0043170,GO:0043603,GO:0043604,GO:0043933,GO:0044085,GO:0044237,GO:…		ko:K09748					ko00000,ko03009				Bacteria	1G5V8@1117,1H180@1129,COG0779@1,COG0779@2	NA|NA|NA	J	Required for maturation of 30S ribosomal subunits
fig|HK01.peg.264	64471.sync_2371	5.3e-219	766.9	Synechococcus	nusA	GO:0001000,GO:0001121,GO:0001125,GO:0003674,GO:0005488,GO:0005515,GO:0005575,GO:0005622,GO:0005623,GO:0005737,GO:0005829,GO:0006139,GO:0006351,GO:0006353,GO:0006355,GO:0006725,GO:0006807,GO:0008150,GO:0008152,GO:0009058,GO:0009059,GO:0009889,GO:0009987,GO:0010467,GO:0010468,GO:0010556,GO:0016070,GO:0018130,GO:0019219,GO:0019222,GO:0019438,GO:0019899,GO:0019904,GO:0031323,GO:0031326,GO:0031554,GO:…		ko:K02600					ko00000,ko03009,ko03021				Bacteria	1G072@1117,1GYFR@1129,COG0195@1,COG0195@2	NA|NA|NA	K	Participates in both transcription termination and antitermination
fig|HK01.peg.265	585423.KR49_05600	1.1e-33	149.1	Synechococcus	ylxR			ko:K02600,ko:K07742					ko00000,ko03009,ko03021				Bacteria	1G82M@1117,1H1AW@1129,COG2740@1,COG2740@2	NA|NA|NA	K	nucleic-acid-binding protein implicated in transcription termination
fig|HK01.peg.267	221360.RS9917_08040	0.0	1268.8	Synechococcus	infB	GO:0005575,GO:0005622,GO:0005623,GO:0005737,GO:0044424,GO:0044464		ko:K02519					ko00000,ko03012,ko03029				Bacteria	1G1WQ@1117,1GZTZ@1129,COG0532@1,COG0532@2	NA|NA|NA	J	One of the essential components for the initiation of protein synthesis. Protects formylmethionyl-tRNA from spontaneous hydrolysis and promotes its binding to the 30S ribosomal subunits. Also involved in the hydrolysis of GTP during the formation of the 70S ribosomal complex
fig|HK01.peg.268	221360.RS9917_08035	7.5e-72	277.3	Synechococcus													Bacteria	1GB2H@1117,1GZBZ@1129,2ENV5@1,33GG8@2	NA|NA|NA
fig|HK01.peg.269	221360.RS9917_08030	2.1e-133	482.3	Synechococcus													Bacteria	1G157@1117,1GYWB@1129,COG1808@1,COG1808@2	NA|NA|NA	S	membrane
fig|HK01.peg.271	221360.RS9917_03498	2.5e-208	731.1	Synechococcus	pufM	GO:0005575,GO:0005622,GO:0005623,GO:0005737,GO:0005886,GO:0009579,GO:0016020,GO:0034357,GO:0042716,GO:0042717,GO:0044424,GO:0044436,GO:0044444,GO:0044464,GO:0071944	1.10.3.9	ko:K02703,ko:K08928,ko:K08929	ko00195,ko01100,ko02020,map00195,map01100,map02020	M00161,M00597			ko00000,ko00001,ko00002,ko00194,ko01000				Bacteria	1G08A@1117,1GYWQ@1129,2DBBD@1,2Z87P@2	NA|NA|NA	C	Photosystem II (PSII) is a light-driven water plastoquinone oxidoreductase that uses light energy to abstract electrons from H(2)O, generating O(2) and a proton gradient subsequently used for ATP formation. It consists of a core antenna complex that captures photons, and an electron transfer chain that converts photonic excitation into a charge separation. The D1 D2 (PsbA PsbA) reaction center he…
fig|HK01.peg.272	221360.RS9917_08020	1.2e-14	84.7	Synechococcus													Bacteria	1GP35@1117,1H264@1129,2A5GX@1,30U72@2	NA|NA|NA
fig|HK01.peg.273	221360.RS9917_08015	3.8e-36	157.5	Synechococcus													Bacteria	1GFPV@1117,1H1S9@1129,2FDPZ@1,345R4@2	NA|NA|NA
fig|HK01.peg.274	221360.RS9917_08010	3.8e-39	167.5	Synechococcus													Bacteria	1GNNF@1117,1H186@1129,2CBDT@1,30RIV@2	NA|NA|NA
fig|HK01.peg.275	221360.RS9917_08005	3.1e-49	201.1	Synechococcus													Bacteria	1GEC1@1117,1H1MC@1129,2CBDT@1,33ZR4@2	NA|NA|NA
fig|HK01.peg.276	221360.RS9917_08000	1.2e-125	456.4	Synechococcus	aspA		3.5.1.15	ko:K01437	ko00250,ko00340,ko01100,map00250,map00340,map01100		R00488,R00526	RC00064,RC00165,RC00300,RC00323	ko00000,ko00001,ko01000				Bacteria	1G2BY@1117,1GYTB@1129,COG2988@1,COG2988@2	NA|NA|NA	E	Belongs to the AspA AstE family. Aspartoacylase subfamily
fig|HK01.peg.277	221360.RS9917_07995	9e-130	469.9	Synechococcus	ecm4		1.8.5.7,2.5.1.18	ko:K00799,ko:K07393	ko00480,ko00980,ko00982,ko00983,ko01524,ko05200,ko05204,ko05225,ko05418,map00480,map00980,map00982,map00983,map01524,map05200,map05204,map05225,map05418		R03522,R07002,R07003,R07004,R07023,R07024,R07025,R07026,R07069,R07070,R07083,R07084,R07091,R07092,R07093,R07094,R07100,R07113,R07116,R08280,R09409,R11905	RC00004,RC00069,RC00840,RC00948,RC01704,RC01705,RC01706,RC01758,RC01759,RC01765,RC01767,RC01769,RC02243,RC02527,RC02939,RC02940,RC02942,RC02943,RC02944	ko00000,ko00001,ko01000,ko02000	1.A.12.2.2,1.A.12.3.2			Bacteria	1GBIX@1117,1GZ8H@1129,COG0435@1,COG0435@2	NA|NA|NA	O	Glutathione S-transferase
fig|HK01.peg.278	221360.RS9917_07990	4.6e-80	304.3	Synechococcus	Z012_00420												Bacteria	1G3RC@1117,1GYX5@1129,COG5413@1,COG5413@2	NA|NA|NA	S	Uncharacterized integral membrane protein (DUF2301)
fig|HK01.peg.279	221360.RS9917_07985	1.7e-292	1011.5	Synechococcus	yfmR			ko:K15738					ko00000,ko02000	3.A.1.120.6			Bacteria	1G0I1@1117,1GYTJ@1129,COG0488@1,COG0488@2	NA|NA|NA	S	COG0488 ATPase components of ABC transporters with duplicated ATPase domains
fig|HK01.peg.280	221360.RS9917_07980	6.4e-63	246.9	Synechococcus													Bacteria	1GRDM@1117,1H0P4@1129,2B99G@1,322KS@2	NA|NA|NA
fig|HK01.peg.281	221359.RS9916_34977	7.1e-30	136.0	Synechococcus													Bacteria	1GNIE@1117,1H107@1129,2BXN1@1,344QZ@2	NA|NA|NA	S	CP12
fig|HK01.peg.282	221360.RS9917_07965	1.4e-18	98.2	Synechococcus													Bacteria	1GF5Y@1117,1H1GF@1129,2DXNE@1,345PZ@2	NA|NA|NA
fig|HK01.peg.283	221360.RS9917_07960	4.9e-166	590.5	Synechococcus	obg	GO:0000166,GO:0001882,GO:0001883,GO:0003674,GO:0003824,GO:0003924,GO:0005488,GO:0005525,GO:0005575,GO:0005622,GO:0005623,GO:0005737,GO:0005829,GO:0006996,GO:0007059,GO:0008150,GO:0009987,GO:0016043,GO:0016462,GO:0016787,GO:0016817,GO:0016818,GO:0017076,GO:0017111,GO:0019001,GO:0019003,GO:0022607,GO:0022611,GO:0022613,GO:0022618,GO:0032502,GO:0032549,GO:0032550,GO:0032553,GO:0032555,GO:0032561,GO:…		ko:K03979					ko00000,ko01000,ko03009				Bacteria	1G019@1117,1GZTN@1129,COG0536@1,COG0536@2	NA|NA|NA	S	An essential GTPase which binds GTP, GDP and possibly (p)ppGpp with moderate affinity, with high nucleotide exchange rates and a fairly low GTP hydrolysis rate. Plays a role in control of the cell cycle, stress response, ribosome biogenesis and in those bacteria that undergo differentiation, in morphogenesis control
fig|HK01.peg.284	221360.RS9917_07955	3.4e-185	654.4	Synechococcus				ko:K10112	ko02010,map02010	M00194,M00196,M00197,M00200,M00201,M00206,M00207,M00491,M00602,M00605,M00606			ko00000,ko00001,ko00002,ko02000	3.A.1.1			Bacteria	1G10Y@1117,1GYQK@1129,COG3842@1,COG3842@2	NA|NA|NA	P	Belongs to the ABC transporter superfamily
fig|HK01.peg.285	221359.RS9916_34992	0.0	1175.2	Synechococcus	mutS2	GO:0003674,GO:0003676,GO:0003677,GO:0003684,GO:0003690,GO:0003824,GO:0005488,GO:0005575,GO:0005622,GO:0005623,GO:0006139,GO:0006259,GO:0006281,GO:0006298,GO:0006725,GO:0006807,GO:0006950,GO:0006974,GO:0008094,GO:0008150,GO:0008152,GO:0009987,GO:0016462,GO:0016787,GO:0016817,GO:0016818,GO:0016887,GO:0017111,GO:0030983,GO:0032300,GO:0032991,GO:0033554,GO:0034641,GO:0042623,GO:0043170,GO:0044237,GO:…		ko:K07456	ko03430,map03430				ko00000,ko00001,ko03400				Bacteria	1G1GB@1117,1GYHA@1129,COG1193@1,COG1193@2	NA|NA|NA	L	Endonuclease that is involved in the suppression of homologous recombination and may therefore have a key role in the control of bacterial genetic diversity
fig|HK01.peg.286	221359.RS9916_34997	1.2e-53	215.7	Synechococcus													Bacteria	1G5Z8@1117,1H0FF@1129,COG0346@1,COG0346@2	NA|NA|NA	E	COG0346 Lactoylglutathione lyase and related lyases
fig|HK01.peg.287	221360.RS9917_07920	1.9e-07	61.6	Synechococcus													Bacteria	1GPHN@1117,1H39F@1129,2BQK5@1,32JG7@2	NA|NA|NA
fig|HK01.peg.288	221359.RS9916_35002	1.4e-173	615.5	Synechococcus	hemB	GO:0003674,GO:0003824,GO:0004655,GO:0005488,GO:0005575,GO:0005622,GO:0005623,GO:0005737,GO:0005829,GO:0006725,GO:0006778,GO:0006779,GO:0006783,GO:0006807,GO:0008150,GO:0008152,GO:0008270,GO:0009058,GO:0009987,GO:0016829,GO:0016835,GO:0016836,GO:0018130,GO:0019438,GO:0033013,GO:0033014,GO:0034641,GO:0042168,GO:0042440,GO:0043167,GO:0043169,GO:0044237,GO:0044249,GO:0044271,GO:0044424,GO:0044444,GO:…	4.2.1.24	ko:K01698	ko00860,ko01100,ko01110,ko01120,map00860,map01100,map01110,map01120	M00121	R00036	RC00918,RC01781	ko00000,ko00001,ko00002,ko01000,ko04147				Bacteria	1G0YH@1117,1GYDI@1129,COG0113@1,COG0113@2	NA|NA|NA	H	Belongs to the ALAD family
fig|HK01.peg.289	221360.RS9917_07910	5.5e-146	523.9	Synechococcus	dnaJ3			ko:K05516					ko00000,ko03036,ko03110				Bacteria	1FZXU@1117,1GYMU@1129,COG0484@1,COG0484@2	NA|NA|NA	O	Molecular chaperone
fig|HK01.peg.290	221360.RS9917_07905	1.1e-36	159.5	Synechococcus													Bacteria	1GE8B@1117,1H0RQ@1129,COG0526@1,COG0526@2	NA|NA|NA	CO	COG0526, thiol-disulfide isomerase and thioredoxins
fig|HK01.peg.291	32051.SynWH7803_2102	6.8e-221	773.5	Synechococcus				ko:K03321					ko00000,ko02000	2.A.53.3			Bacteria	1G1F1@1117,1GYJB@1129,COG0659@1,COG0659@2	NA|NA|NA	P	COG0659 Sulfate permease and related transporters (MFS superfamily)
fig|HK01.peg.292	221360.RS9917_07895	3.9e-35	153.7	Synechococcus													Bacteria	1GH67@1117,1H3E3@1129,2A6CC@1,30V56@2	NA|NA|NA	S	Nif11 domain
fig|HK01.peg.293	59925.EU91_1070	1.8e-09	67.8	Cyanobacteria													Bacteria	1GMW0@1117,1MN90@1212,2A33X@1,30RIZ@2	NA|NA|NA	S	Alternative locus ID
fig|HK01.peg.294	221360.RS9917_04665	2e-18	98.2	Synechococcus													Bacteria	1GJXH@1117,1H1P4@1129,COG5433@1,COG5433@2	NA|NA|NA	L	transposase activity
fig|HK01.peg.295	886293.Sinac_0017	2.5e-74	288.5	Bacteria													Bacteria	COG2132@1,COG2132@2	NA|NA|NA	Q	Multicopper oxidase
fig|HK01.peg.296	110662.Syncc9605_1699	8.3e-210	736.5	Synechococcus				ko:K06909					ko00000				Bacteria	1GEK5@1117,1H16W@1129,COG1783@1,COG1783@2	NA|NA|NA	S	phage Terminase large subunit
fig|HK01.peg.298	221360.RS9917_07885	2.6e-192	677.9	Synechococcus	rlmL	GO:0000154,GO:0001510,GO:0003674,GO:0003824,GO:0005575,GO:0005622,GO:0005623,GO:0005737,GO:0005829,GO:0006139,GO:0006364,GO:0006396,GO:0006399,GO:0006400,GO:0006725,GO:0006807,GO:0008033,GO:0008150,GO:0008152,GO:0008168,GO:0008170,GO:0008173,GO:0008175,GO:0008649,GO:0008757,GO:0008990,GO:0009451,GO:0009987,GO:0010467,GO:0016070,GO:0016072,GO:0016423,GO:0016435,GO:0016740,GO:0016741,GO:0022613,GO:…	2.1.1.173,2.1.1.264	ko:K07444,ko:K12297			R07234	RC00003	ko00000,ko01000,ko03009				Bacteria	1G03K@1117,1GYAG@1129,COG0116@1,COG0116@2	NA|NA|NA	L	Belongs to the methyltransferase superfamily
fig|HK01.peg.299	59931.WH7805_11818	5.7e-49	200.3	Synechococcus													Bacteria	1GDS6@1117,1H0VG@1129,2DVIS@1,33W3M@2	NA|NA|NA	S	Putative Actinobacterial Holin-X, holin superfamily III
fig|HK01.peg.300	221360.RS9917_07870	1.3e-25	122.9	Synechococcus													Bacteria	1GAXW@1117,1H0JE@1129,2ENY2@1,33GIX@2	NA|NA|NA	S	Alternative locus ID
fig|HK01.peg.301	64471.sync_2454	0.0	1296.6	Synechococcus	smc			ko:K03529					ko00000,ko03036				Bacteria	1G19I@1117,1GYKX@1129,COG1196@1,COG1196@2	NA|NA|NA	D	Required for chromosome condensation and partitioning
fig|HK01.peg.302	221359.RS9916_35157	1.6e-133	482.6	Synechococcus													Bacteria	1G2EH@1117,1GZ2Y@1129,COG1873@1,COG1873@2	NA|NA|NA	S	PRC-barrel domain protein
fig|HK01.peg.303	221360.RS9917_07855	1.8e-66	258.5	Synechococcus	msrB		1.8.4.12	ko:K07305					ko00000,ko01000				Bacteria	1G5S6@1117,1H0VR@1129,COG0229@1,COG0229@2	NA|NA|NA	C	Belongs to the MsrB Met sulfoxide reductase family
fig|HK01.peg.305	221360.RS9917_07845	2.2e-246	857.8	Synechococcus	accC		6.3.4.14,6.4.1.2	ko:K01961	ko00061,ko00620,ko00640,ko00720,ko01100,ko01110,ko01120,ko01130,ko01200,ko01212,map00061,map00620,map00640,map00720,map01100,map01110,map01120,map01130,map01200,map01212	M00082,M00376	R00742,R04385	RC00040,RC00253,RC00367	ko00000,ko00001,ko00002,ko01000				Bacteria	1G1M0@1117,1GYGC@1129,COG0439@1,COG0439@2	NA|NA|NA	I	Biotin carboxylase
fig|HK01.peg.306	585425.KR52_04840	1.1e-37	162.5	Synechococcus	ylmG			ko:K02221					ko00000,ko02044				Bacteria	1G7Q2@1117,1H0RP@1129,COG0762@1,COG0762@2	NA|NA|NA	S	integral membrane protein
fig|HK01.peg.307	221360.RS9917_07835	2.9e-12	76.6	Synechococcus	psbX			ko:K02722	ko00195,ko01100,map00195,map01100				ko00000,ko00001,ko00194				Bacteria	1GGB7@1117,1H21E@1129,2EGTG@1,2ZJI0@2	NA|NA|NA	U	Involved in the binding and or turnover of quinones at the Q(B) site of Photosystem II
fig|HK01.peg.308	221360.RS9917_07830	4e-96	358.2	Synechococcus	ycf66												Bacteria	1G572@1117,1GZI6@1129,2901P@1,2ZMRW@2	NA|NA|NA	S	Ycf66 protein N-terminus
fig|HK01.peg.309	166318.Syn8016DRAFT_2335	3.1e-32	145.2	Synechococcus				ko:K03641					ko00000,ko02000	2.C.1.2			Bacteria	1G5PS@1117,1H0JI@1129,COG0823@1,COG0823@2	NA|NA|NA	U	COG0823 Periplasmic component of the Tol biopolymer transport system
fig|HK01.peg.310	221360.RS9917_07820	3.8e-55	221.1	Synechococcus				ko:K03641					ko00000,ko02000	2.C.1.2			Bacteria	1GHWK@1117,1H0WU@1129,COG0823@1,COG0823@2	NA|NA|NA	U	COG0823 Periplasmic component of the Tol biopolymer transport system
fig|HK01.peg.311	221359.RS9916_35202	8.3e-23	112.5	Synechococcus	hli2												Bacteria	1G91P@1117,1H1QH@1129,2E3RM@1,32YPA@2	NA|NA|NA	S	Chlorophyll A-B binding protein
fig|HK01.peg.312	221360.RS9917_07810	0.0	1182.5	Synechococcus	mcyH		3.6.3.41	ko:K02021,ko:K02471,ko:K10834	ko02010,map02010				ko00000,ko00001,ko01000,ko02000	3.A.1.106,3.A.1.110,3.A.1.112,3.A.1.113,3.A.1.117,3.A.1.203.11,3.A.1.203.4,3.A.1.21			Bacteria	1G1HI@1117,1GZ09@1129,COG4178@1,COG4178@2	NA|NA|NA	S	ABC transporter
fig|HK01.peg.313	585423.KR49_06825	7.2e-53	213.0	Synechococcus	hit			ko:K02503					ko00000,ko04147				Bacteria	1G6R2@1117,1H0FV@1129,COG0537@1,COG0537@2	NA|NA|NA	FG	COG0537 Diadenosine tetraphosphate (Ap4A) hydrolase and other HIT family hydrolases
fig|HK01.peg.314	221360.RS9917_07800	3.3e-217	761.1	Synechococcus	comM			ko:K06400,ko:K07391					ko00000				Bacteria	1G0K1@1117,1GZ69@1129,COG0606@1,COG0606@2	NA|NA|NA	O	ATPase with chaperone activity
fig|HK01.peg.317	166318.Syn8016DRAFT_2342	1.1e-20	105.1	Synechococcus	rpsU	GO:0000028,GO:0003674,GO:0003735,GO:0005198,GO:0005575,GO:0005622,GO:0005623,GO:0005737,GO:0005829,GO:0005840,GO:0006412,GO:0006518,GO:0006807,GO:0006996,GO:0008150,GO:0008152,GO:0009058,GO:0009059,GO:0009987,GO:0010467,GO:0015935,GO:0016043,GO:0019538,GO:0022607,GO:0022613,GO:0022618,GO:0022626,GO:0022627,GO:0032991,GO:0034622,GO:0034641,GO:0034645,GO:0042254,GO:0042255,GO:0042274,GO:0043043,GO:…		ko:K02970	ko03010,map03010	M00178			br01610,ko00000,ko00001,ko00002,ko03011				Bacteria	1G92D@1117,1H1I3@1129,COG0828@1,COG0828@2	NA|NA|NA	J	Belongs to the bacterial ribosomal protein bS21 family
fig|HK01.peg.318	221360.RS9917_07790	1.6e-84	318.9	Synechococcus			3.5.1.28	ko:K01448	ko01503,map01503	M00727	R04112	RC00064,RC00141	ko00000,ko00001,ko00002,ko01000,ko01011,ko03036				Bacteria	1GHD9@1117,1GZXP@1129,COG0860@1,COG0860@2	NA|NA|NA	M	Protein of unknown function (DUF3747)
fig|HK01.peg.319	221359.RS9916_35237	2e-20	104.4	Synechococcus													Bacteria	1G98V@1117,1H133@1129,2E3K4@1,32YID@2	NA|NA|NA
fig|HK01.peg.320	221360.RS9917_07780	4.9e-95	354.0	Synechococcus	def	GO:0003674,GO:0003824,GO:0006464,GO:0006807,GO:0008150,GO:0008152,GO:0009987,GO:0016787,GO:0016810,GO:0016811,GO:0018193,GO:0018206,GO:0019538,GO:0031365,GO:0036211,GO:0042586,GO:0043170,GO:0043412,GO:0043686,GO:0044237,GO:0044238,GO:0044260,GO:0044267,GO:0071704,GO:1901564	3.5.1.88	ko:K01462					ko00000,ko01000				Bacteria	1G1FB@1117,1GZM4@1129,COG0242@1,COG0242@2	NA|NA|NA	J	Removes the formyl group from the N-terminal Met of newly synthesized proteins. Requires at least a dipeptide for an efficient rate of reaction. N-terminal L-methionine is a prerequisite for activity but the enzyme has broad specificity at other positions
fig|HK01.peg.321	221360.RS9917_07775	3.7e-287	993.8	Synechococcus	dap2												Bacteria	1G200@1117,1GYDR@1129,COG1506@1,COG1506@2	NA|NA|NA	E	COG1506 Dipeptidyl aminopeptidases acylaminoacyl-peptidases
fig|HK01.peg.322	221360.RS9917_07770	9.5e-97	359.8	Synechococcus	fucA	GO:0003674,GO:0003824,GO:0005488,GO:0005575,GO:0005622,GO:0005623,GO:0005737,GO:0005829,GO:0005975,GO:0005996,GO:0006004,GO:0008150,GO:0008152,GO:0008270,GO:0008738,GO:0009056,GO:0016052,GO:0016829,GO:0016830,GO:0016832,GO:0019317,GO:0019318,GO:0019320,GO:0019321,GO:0019323,GO:0019566,GO:0019568,GO:0019571,GO:0042354,GO:0042355,GO:0043167,GO:0043169,GO:0044238,GO:0044281,GO:0044282,GO:0044424,GO:…	4.1.2.17	ko:K01628	ko00051,ko01120,map00051,map01120		R02262	RC00603,RC00604	ko00000,ko00001,ko01000				Bacteria	1GMUG@1117,1GZQ0@1129,COG0235@1,COG0235@2	NA|NA|NA	G	L-fuculose phosphate aldolase
fig|HK01.peg.323	232348.ADXL01000034_gene1396	3.2e-182	644.4	Synechococcus	mtnA	GO:0000096,GO:0000097,GO:0003674,GO:0003824,GO:0006082,GO:0006520,GO:0006555,GO:0006790,GO:0006807,GO:0008150,GO:0008152,GO:0008652,GO:0009058,GO:0009066,GO:0009067,GO:0009086,GO:0009987,GO:0016053,GO:0016853,GO:0016860,GO:0016861,GO:0017144,GO:0019509,GO:0019752,GO:0043094,GO:0043102,GO:0043436,GO:0044237,GO:0044238,GO:0044249,GO:0044272,GO:0044281,GO:0044283,GO:0046394,GO:0046523,GO:0071265,GO:…	5.3.1.23	ko:K08963	ko00270,ko01100,map00270,map01100	M00034	R04420	RC01151	ko00000,ko00001,ko00002,ko01000				Bacteria	1G2JX@1117,1GZZC@1129,COG0182@1,COG0182@2	NA|NA|NA	J	Catalyzes the interconversion of methylthioribose-1- phosphate (MTR-1-P) into methylthioribulose-1-phosphate (MTRu-1- P)
fig|HK01.peg.324	232348.ADXL01000034_gene1397	1.3e-145	522.7	Synechococcus													Bacteria	1G4PC@1117,1GZDF@1129,COG1409@1,COG1409@2	NA|NA|NA	S	Calcineurin-like phosphoesterase
fig|HK01.peg.325	232348.ADXL01000034_gene1398	2.8e-102	377.9	Synechococcus													Bacteria	1GD3W@1117,1H0NB@1129,28PSF@1,2ZCDZ@2	NA|NA|NA	S	Domain of Unknown Function (DUF1543)
fig|HK01.peg.326	232348.ADXL01000034_gene1399	5.1e-203	714.5	Synechococcus			1.4.3.4	ko:K00274	ko00260,ko00330,ko00340,ko00350,ko00360,ko00380,ko00950,ko00982,ko01100,ko01110,ko04726,ko04728,ko05030,ko05031,ko05034,map00260,map00330,map00340,map00350,map00360,map00380,map00950,map00982,map01100,map01110,map04726,map04728,map05030,map05031,map05034	M00135	R02173,R02382,R02529,R02532,R02613,R02908,R02919,R04025,R04300,R04674,R04890,R04893,R04894,R04907,R04908,R08346,R08347,R08348,R11354	RC00062,RC00160,RC00225,RC00676,RC00807,RC00808,RC01808,RC02226,RC02713	ko00000,ko00001,ko00002,ko01000				Bacteria	1G18A@1117,1GZV1@1129,COG1231@1,COG1231@2	NA|NA|NA	E	Flavin containing amine oxidoreductase
fig|HK01.peg.327	232348.ADXL01000034_gene1401	3.1e-98	364.8	Synechococcus													Bacteria	1G7KV@1117,1H0AY@1129,COG0500@1,COG2226@2	NA|NA|NA	Q	Methyltransferase domain
fig|HK01.peg.328	221360.RS9917_07755	4.5e-204	717.2	Synechococcus	sufS		2.8.1.7,4.4.1.16	ko:K04487,ko:K11717	ko00450,ko00730,ko01100,ko04122,map00450,map00730,map01100,map04122		R03599,R07460,R11528,R11529	RC00961,RC01789,RC02313	ko00000,ko00001,ko01000,ko02048,ko03016,ko03029				Bacteria	1G15D@1117,1GZJ6@1129,COG0520@1,COG0520@2	NA|NA|NA	E	Belongs to the class-V pyridoxal-phosphate-dependent aminotransferase family
fig|HK01.peg.329	84588.SYNW0321	1.7e-160	572.4	Synechococcus	sufD	GO:0006790,GO:0006950,GO:0006979,GO:0008150,GO:0008152,GO:0009987,GO:0016043,GO:0016226,GO:0022607,GO:0031163,GO:0044085,GO:0044237,GO:0050896,GO:0051186,GO:0071840		ko:K07033,ko:K09015					ko00000			iB21_1397.B21_01640,iECBD_1354.ECBD_1964,iECB_1328.ECB_01650,iECD_1391.ECD_01650,iUMNK88_1353.UMNK88_2144	Bacteria	1G0K0@1117,1GZG3@1129,COG0719@1,COG0719@2	NA|NA|NA	O	COG0719 ABC-type transport system involved in Fe-S cluster assembly, permease component
fig|HK01.peg.330	84588.SYNW0320	2e-133	481.9	Synechococcus	sufC	GO:0005575,GO:0005622,GO:0005623,GO:0005737,GO:0005829,GO:0006790,GO:0008150,GO:0008152,GO:0009314,GO:0009628,GO:0009987,GO:0016043,GO:0016226,GO:0022607,GO:0031163,GO:0044085,GO:0044237,GO:0044424,GO:0044444,GO:0044464,GO:0050896,GO:0051186,GO:0071840		ko:K09013					ko00000,ko02000			iECH74115_1262.ECH74115_2396,iECIAI1_1343.ECIAI1_1734,iECIAI39_1322.ECIAI39_1376,iECSP_1301.ECSP_2249,iECs_1301.ECs2389,iEcSMS35_1347.EcSMS35_1514,iG2583_1286.G2583_2077,iSFV_1184.SFV_1705,iSFxv_1172.SFxv_1919,iSSON_1240.SSON_1474,iS_1188.S1844,iZ_1308.Z2710	Bacteria	1G11H@1117,1GYHK@1129,COG0396@1,COG0396@2	NA|NA|NA	O	FeS assembly ATPase SufC
fig|HK01.peg.331	110662.Syncc9605_2282	8.4e-268	929.1	Synechococcus	sufB	GO:0003674,GO:0005488,GO:0005575,GO:0005622,GO:0005623,GO:0005737,GO:0006790,GO:0008150,GO:0008152,GO:0009536,GO:0009842,GO:0009987,GO:0016043,GO:0016226,GO:0022607,GO:0031163,GO:0043226,GO:0043227,GO:0043229,GO:0043231,GO:0044085,GO:0044237,GO:0044424,GO:0044444,GO:0044464,GO:0048037,GO:0051186,GO:0051536,GO:0051537,GO:0051539,GO:0051540,GO:0071840		ko:K07033,ko:K09014					ko00000			iAPECO1_1312.APECO1_760,iECH74115_1262.ECH74115_2397,iECSF_1327.ECSF_1543,iECSP_1301.ECSP_2250,iUTI89_1310.UTI89_C1875,ic_1306.c2078	Bacteria	1G0TH@1117,1GYSC@1129,COG0719@1,COG0719@2	NA|NA|NA	O	FeS assembly protein SufB
fig|HK01.peg.332	221360.RS9917_07735	1.7e-66	258.8	Synechococcus	ftrC	GO:0003674,GO:0003824,GO:0005488,GO:0006091,GO:0008150,GO:0008152,GO:0009055,GO:0009987,GO:0015979,GO:0016491,GO:0016730,GO:0022900,GO:0030385,GO:0044237,GO:0048037,GO:0051536,GO:0051539,GO:0051540,GO:0055114	1.8.7.2	ko:K17892					ko00000,ko01000				Bacteria	1G5P6@1117,1H0FI@1129,COG4802@1,COG4802@2	NA|NA|NA	C	Catalytic subunit of the ferredoxin-thioredoxin reductase (FTR), which catalyzes the two-electron reduction of thioredoxins by the electrons provided by reduced ferredoxin
fig|HK01.peg.333	221360.RS9917_07730	1.1e-24	118.6	Synechococcus	fbaB	GO:0003674,GO:0003824,GO:0004332,GO:0005488,GO:0005515,GO:0005575,GO:0005622,GO:0005623,GO:0005737,GO:0005829,GO:0016829,GO:0016830,GO:0016832,GO:0042802,GO:0044424,GO:0044444,GO:0044464	4.1.2.13	ko:K11645	ko00010,ko00030,ko00051,ko00680,ko00710,ko01100,ko01110,ko01120,ko01130,ko01200,ko01230,map00010,map00030,map00051,map00680,map00710,map01100,map01110,map01120,map01130,map01200,map01230	M00001,M00003	R01068,R01070,R01829,R02568	RC00438,RC00439,RC00603,RC00604	ko00000,ko00001,ko00002,ko01000			iETEC_1333.ETEC_2236,iSBO_1134.SBO_0918,iUMNK88_1353.UMNK88_2640	Bacteria	1G1ER@1117,1GYP2@1129,COG1830@1,COG1830@2	NA|NA|NA	G	COG1830 DhnA-type fructose-1,6-bisphosphate aldolase and related enzymes
fig|HK01.peg.334	32051.SynWH7803_2152	4.5e-143	513.8	Synechococcus	fbaB	GO:0003674,GO:0003824,GO:0004332,GO:0005488,GO:0005515,GO:0005575,GO:0005622,GO:0005623,GO:0005737,GO:0005829,GO:0016829,GO:0016830,GO:0016832,GO:0042802,GO:0044424,GO:0044444,GO:0044464	4.1.2.13	ko:K11645	ko00010,ko00030,ko00051,ko00680,ko00710,ko01100,ko01110,ko01120,ko01130,ko01200,ko01230,map00010,map00030,map00051,map00680,map00710,map01100,map01110,map01120,map01130,map01200,map01230	M00001,M00003	R01068,R01070,R01829,R02568	RC00438,RC00439,RC00603,RC00604	ko00000,ko00001,ko00002,ko01000			iETEC_1333.ETEC_2236,iSBO_1134.SBO_0918,iUMNK88_1353.UMNK88_2640	Bacteria	1G1ER@1117,1GYP2@1129,COG1830@1,COG1830@2	NA|NA|NA	G	COG1830 DhnA-type fructose-1,6-bisphosphate aldolase and related enzymes
fig|HK01.peg.335	221360.RS9917_07725	2.2e-103	381.7	Synechococcus	sufR			ko:K09012					ko00000,ko03000				Bacteria	1G15S@1117,1GYAQ@1129,COG2345@1,COG2345@2	NA|NA|NA	K	transcriptional regulator
fig|HK01.peg.336	221360.RS9917_07720	3.6e-29	134.4	Synechococcus													Bacteria	1GFC7@1117,1H1TR@1129,2FJIB@1,34B7V@2	NA|NA|NA	S	Alternative locus ID
fig|HK01.peg.337	221360.RS9917_07715	3e-86	324.7	Synechococcus	ycf58	GO:0006464,GO:0006807,GO:0008150,GO:0008152,GO:0009987,GO:0017006,GO:0017007,GO:0017009,GO:0019538,GO:0036211,GO:0043170,GO:0043412,GO:0044237,GO:0044238,GO:0044260,GO:0044267,GO:0071704,GO:1901564											Bacteria	1G07P@1117,1GZV0@1129,28IBS@1,2Z8E6@2	NA|NA|NA	H	Covalently attaches a chromophore to Cys residue(s) of phycobiliproteins
fig|HK01.peg.338	32051.SynWH7803_2156	6.9e-120	436.8	Synechococcus	cpcG1		2.7.7.24	ko:K00973,ko:K02096,ko:K02290	ko00196,ko00521,ko00523,ko00525,ko01100,ko01130,map00196,map00521,map00523,map00525,map01100,map01130	M00793	R02328	RC00002	ko00000,ko00001,ko00002,ko00194,ko01000				Bacteria	1G0JJ@1117,1GYMP@1129,COG0448@1,COG0448@2	NA|NA|NA	G	Belongs to the phycobilisome linker protein family
fig|HK01.peg.339	221360.RS9917_07705	9.6e-184	649.4	Synechococcus				ko:K09942					ko00000				Bacteria	1G01Q@1117,1GZKU@1129,COG3330@1,COG3330@2	NA|NA|NA	S	Rho termination factor
fig|HK01.peg.340	221360.RS9917_07700	5.1e-13	79.7	Synechococcus													Bacteria	1GGZE@1117,1H1F0@1129,2DFQ8@1,2ZSN9@2	NA|NA|NA
fig|HK01.peg.341	221360.RS9917_07695	5.3e-222	776.9	Synechococcus	comA			ko:K03205	ko03070,map03070	M00333			ko00000,ko00001,ko00002,ko02044	3.A.7			Bacteria	1G01I@1117,1GZKT@1129,COG1502@1,COG1502@2	NA|NA|NA	I	COG1502 Phosphatidylserine phosphatidylglycerophosphate cardiolipi n synthases and related enzymes
fig|HK01.peg.342	221360.RS9917_07635	2.4e-42	178.3	Synechococcus													Bacteria	1GF5Z@1117,1H16K@1129,2FJB3@1,34B10@2	NA|NA|NA
fig|HK01.peg.343	221360.RS9917_07630	2.4e-27	127.9	Synechococcus													Bacteria	1GNNM@1117,1H18K@1129,2B9QH@1,32332@2	NA|NA|NA
fig|HK01.peg.344	585423.KR49_07020	1.6e-291	1008.1	Synechococcus	pgm		5.4.2.2	ko:K01835	ko00010,ko00030,ko00052,ko00230,ko00500,ko00520,ko00521,ko01100,ko01110,ko01120,ko01130,map00010,map00030,map00052,map00230,map00500,map00520,map00521,map01100,map01110,map01120,map01130	M00549	R00959,R01057,R08639	RC00408	ko00000,ko00001,ko00002,ko01000				Bacteria	1G0ZB@1117,1GZ0J@1129,COG0033@1,COG0033@2	NA|NA|NA	G	Phosphoglucomutase
fig|HK01.peg.345	84588.SYNW2155	3.6e-29	134.0	Synechococcus													Bacteria	1GNJ0@1117,1H113@1129,2B9JI@1,322XQ@2	NA|NA|NA
fig|HK01.peg.346	64471.sync_2502	0.0	1900.9	Synechococcus				ko:K03296					ko00000	2.A.6.2			Bacteria	1G0C2@1117,1GYJ5@1129,COG0841@1,COG0841@2	NA|NA|NA	V	Belongs to the resistance-nodulation-cell division (RND) (TC 2.A.6) family
fig|HK01.peg.347	221360.RS9917_07610	2.1e-149	535.4	Synechococcus				ko:K03585	ko01501,ko01503,map01501,map01503	M00646,M00647,M00699,M00718			ko00000,ko00001,ko00002,ko01504,ko02000,ko03036	2.A.6.2,8.A.1.6			Bacteria	1G0KI@1117,1GZ73@1129,COG0845@1,COG0845@2	NA|NA|NA	M	Belongs to the membrane fusion protein (MFP) (TC 8.A.1) family
fig|HK01.peg.348	221360.RS9917_07605	0.0	1144.8	Synechococcus	mgs1			ko:K07478					ko00000				Bacteria	1G36R@1117,1GYMS@1129,COG2256@1,COG2256@2	NA|NA|NA	L	ATPase related to the helicase subunit of the Holliday junction resolvase
fig|HK01.peg.349	32051.SynWH7803_2169	4.1e-102	377.5	Synechococcus													Bacteria	1GBSJ@1117,1GZFR@1129,2EXF7@1,33QRM@2	NA|NA|NA
fig|HK01.peg.350	221360.RS9917_07595	2.4e-47	195.3	Synechococcus													Bacteria	1GNQS@1117,1H1ED@1129,2A3I3@1,30S11@2	NA|NA|NA
fig|HK01.peg.351	1499502.EV12_0728	8e-48	197.2	Cyanobacteria	acpT	GO:0003674,GO:0003824,GO:0006082,GO:0006464,GO:0006520,GO:0006553,GO:0006629,GO:0006631,GO:0006633,GO:0006807,GO:0008150,GO:0008152,GO:0008610,GO:0008652,GO:0008897,GO:0009058,GO:0009066,GO:0009067,GO:0009085,GO:0009987,GO:0016053,GO:0016740,GO:0016772,GO:0016780,GO:0018070,GO:0018193,GO:0018209,GO:0018215,GO:0019538,GO:0019752,GO:0019878,GO:0032787,GO:0036211,GO:0043170,GO:0043412,GO:0043436,GO:…	2.7.8.7	ko:K00997,ko:K06133	ko00770,map00770		R01625	RC00002	ko00000,ko00001,ko01000			iECNA114_1301.ECNA114_3584	Bacteria	1GE2B@1117,1MMK5@1212,COG2091@1,COG2091@2	NA|NA|NA	H	4'-phosphopantetheinyl transferase family protein
fig|HK01.peg.352	221360.RS9917_07585	7.3e-72	276.6	Synechococcus	bcp	GO:0003674,GO:0003824,GO:0004601,GO:0005575,GO:0005622,GO:0005623,GO:0005737,GO:0005829,GO:0005886,GO:0006950,GO:0006979,GO:0008150,GO:0008152,GO:0008379,GO:0009636,GO:0009987,GO:0016020,GO:0016209,GO:0016491,GO:0016667,GO:0016671,GO:0016684,GO:0032843,GO:0042221,GO:0044424,GO:0044444,GO:0044464,GO:0050896,GO:0051716,GO:0051920,GO:0055114,GO:0070887,GO:0071944,GO:0097237,GO:0098754,GO:0098869,GO:…	1.11.1.15	ko:K03564					ko00000,ko01000			iPC815.YPO3064	Bacteria	1G6AA@1117,1H09N@1129,COG1225@1,COG1225@2	NA|NA|NA	O	Bacterioferritin comigratory
fig|HK01.peg.353	221360.RS9917_07580	2.3e-64	252.3	Synechococcus	coaX		2.7.1.33,6.3.4.15	ko:K01947,ko:K03525	ko00770,ko00780,ko01100,map00770,map00780,map01100	M00120	R01074,R02971,R03018,R04391,R05145	RC00002,RC00017,RC00043,RC00070,RC00096,RC02896	ko00000,ko00001,ko00002,ko01000				Bacteria	1G2P4@1117,1H0JS@1129,COG1521@1,COG1521@2	NA|NA|NA	F	Catalyzes the phosphorylation of pantothenate (Pan), the first step in CoA biosynthesis
fig|HK01.peg.354	221360.RS9917_07575	1.1e-112	412.9	Synechococcus	cysH	GO:0000103,GO:0003674,GO:0003824,GO:0004604,GO:0005575,GO:0005622,GO:0005623,GO:0005737,GO:0006790,GO:0008150,GO:0008152,GO:0009987,GO:0016491,GO:0016667,GO:0016671,GO:0019379,GO:0019419,GO:0044237,GO:0044424,GO:0044464,GO:0055114	1.8.4.10,1.8.4.8	ko:K00390	ko00920,ko01100,ko01120,map00920,map01100,map01120	M00176	R02021	RC00007,RC02862	ko00000,ko00001,ko00002,ko01000			iE2348C_1286.E2348C_3025,iECABU_c1320.ECABU_c30290,iECNA114_1301.ECNA114_2793,iECO103_1326.ECO103_3306,iECP_1309.ECP_2736,iECSF_1327.ECSF_2551,iETEC_1333.ETEC_2955,iLF82_1304.LF82_0415,iNRG857_1313.NRG857_13505,iSDY_1059.SDY_2964,ic_1306.c3321	Bacteria	1G1RY@1117,1GYAN@1129,COG0175@1,COG0175@2	NA|NA|NA	C	Belongs to the PAPS reductase family. CysH subfamily
fig|HK01.peg.355	221360.RS9917_07570	1.7e-133	482.6	Synechococcus	ndbB		1.6.99.3	ko:K03885	ko00190,map00190				ko00000,ko00001,ko01000				Bacteria	1G26A@1117,1GZDB@1129,COG1252@1,COG1252@2	NA|NA|NA	C	NADH dehydrogenase, FAD-containing subunit
fig|HK01.peg.356	221360.RS9917_07565	5.9e-228	797.0	Synechococcus	hflX			ko:K03665					ko00000,ko03009				Bacteria	1G2GS@1117,1GZ2W@1129,COG2262@1,COG2262@2	NA|NA|NA	S	GTPase that associates with the 50S ribosomal subunit and may have a role during protein synthesis or ribosome biogenesis
fig|HK01.peg.357	221360.RS9917_07560	2e-250	871.7	Synechococcus	citT			ko:K07085					ko00000	2.A.81			Bacteria	1G0FA@1117,1GYSS@1129,COG0471@1,COG0471@2,COG3273@1,COG3273@2	NA|NA|NA	P	sodium sulfate transporter, DASS family protein
fig|HK01.peg.358	221360.RS9917_07555	3e-222	777.7	Synechococcus	trkG			ko:K03498					ko00000,ko02000	2.A.38.1,2.A.38.4			Bacteria	1G01B@1117,1GYG0@1129,COG0168@1,COG0168@2	NA|NA|NA	P	COG0168 Trk-type K transport systems, membrane components
fig|HK01.peg.359	221360.RS9917_07550	4.7e-115	420.6	Synechococcus	trkA			ko:K03499					ko00000,ko02000	2.A.38.1,2.A.38.4			Bacteria	1G0ZA@1117,1GZ6I@1129,COG0569@1,COG0569@2	NA|NA|NA	P	COG0569 K transport systems, NAD-binding component
fig|HK01.peg.360	221360.RS9917_07545	1.1e-153	549.7	Synechococcus	anmK	GO:0003674,GO:0003824,GO:0006793,GO:0006796,GO:0008150,GO:0008152,GO:0009987,GO:0016301,GO:0016310,GO:0016740,GO:0016772,GO:0044237	2.7.1.170,4.2.1.126	ko:K07106,ko:K09001	ko00520,ko01100,map00520,map01100		R08555	RC00397,RC00746	ko00000,ko00001,ko01000			iECABU_c1320.ECABU_c18930,iECED1_1282.ECED1_1841,ic_1306.c2032	Bacteria	1G0QJ@1117,1GZ23@1129,COG2377@1,COG2377@2	NA|NA|NA	F	Catalyzes the specific phosphorylation of 1,6-anhydro-N- acetylmuramic acid (anhMurNAc) with the simultaneous cleavage of the 1,6-anhydro ring, generating MurNAc-6-P. Is required for the utilization of anhMurNAc either imported from the medium or derived from its own cell wall murein, and thus plays a role in cell wall recycling
fig|HK01.peg.361	585423.KR49_07100	1.4e-20	105.1	Synechococcus													Bacteria	1GER3@1117,1H138@1129,2A464@1,342TM@2	NA|NA|NA	S	CopG-like RHH_1 or ribbon-helix-helix domain, RHH_5
fig|HK01.peg.362	221359.RS9916_35462	3e-25	120.6	Synechococcus													Bacteria	1GECZ@1117,1H1C4@1129,2FEIH@1,341RP@2	NA|NA|NA
fig|HK01.peg.363	221359.RS9916_35467	1e-27	129.0	Synechococcus													Bacteria	1GF6K@1117,1H1BD@1129,2CIP5@1,348NR@2	NA|NA|NA
fig|HK01.peg.364	221359.RS9916_35472	4.9e-09	66.6	Synechococcus													Bacteria	1GP3Z@1117,1H27Q@1129,2A7ND@1,30WKF@2	NA|NA|NA
fig|HK01.peg.365	221360.RS9917_07520	9.7e-279	965.7	Synechococcus				ko:K06158					ko00000,ko03012				Bacteria	1G14R@1117,1GZ4U@1129,COG0488@1,COG0488@2	NA|NA|NA	S	COG0488 ATPase components of ABC transporters with duplicated ATPase domains
fig|HK01.peg.366	221360.RS9917_07515	2e-20	104.4	Synechococcus													Bacteria	1GGPY@1117,1H29H@1129,2DFVH@1,2ZTB7@2	NA|NA|NA
fig|HK01.peg.367	221360.RS9917_07510	2.8e-161	575.1	Synechococcus	hhoA	GO:0003674,GO:0005488,GO:0005515,GO:0042802	3.4.21.107	ko:K04771,ko:K04772	ko01503,ko02020,map01503,map02020	M00728			ko00000,ko00001,ko00002,ko01000,ko01002,ko03110				Bacteria	1G0U4@1117,1GYHE@1129,COG0265@1,COG0265@2	NA|NA|NA	O	COG0265 Trypsin-like serine proteases, typically periplasmic, contain C-terminal PDZ domain
fig|HK01.peg.368	221359.RS9916_35492	8.4e-27	125.9	Synechococcus													Bacteria	1GFMQ@1117,1H139@1129,2FBHH@1,343NT@2	NA|NA|NA	S	Protein of unknown function (DUF2973)
fig|HK01.peg.369	59931.WH7805_11478	1.8e-62	245.0	Synechococcus													Bacteria	1GDMJ@1117,1H08A@1129,2DV4U@1,33U1I@2	NA|NA|NA
fig|HK01.peg.370	221359.RS9916_35507	2.7e-301	1041.2	Synechococcus	hrpB		3.6.4.13	ko:K03579					ko00000,ko01000				Bacteria	1GCJM@1117,1GZPW@1129,COG1643@1,COG1643@2	NA|NA|NA	L	COG1643 HrpA-like helicases
fig|HK01.peg.371	1280380.KR100_14345	4.2e-18	96.3	Synechococcus	hli6		4.99.1.1,4.99.1.9	ko:K01772	ko00860,ko01100,ko01110,map00860,map01100,map01110	M00121	R00310,R11329	RC01012	ko00000,ko00001,ko00002,ko01000				Bacteria	1G907@1117,1H1H0@1129,2EACI@1,334GG@2	NA|NA|NA	S	Chlorophyll A-B binding protein
fig|HK01.peg.373	221360.RS9917_07475	1e-138	500.0	Synechococcus	xseA	GO:0003674,GO:0003824,GO:0004518,GO:0004527,GO:0004529,GO:0004536,GO:0005575,GO:0005618,GO:0005622,GO:0005623,GO:0005737,GO:0006139,GO:0006259,GO:0006308,GO:0006725,GO:0006807,GO:0008150,GO:0008152,GO:0008855,GO:0009056,GO:0009057,GO:0009318,GO:0009987,GO:0016787,GO:0016788,GO:0016796,GO:0016895,GO:0019439,GO:0030312,GO:0032991,GO:0034641,GO:0034655,GO:0043170,GO:0044237,GO:0044238,GO:0044248,GO:…	3.1.11.6,3.4.21.102	ko:K03601,ko:K03797,ko:K13582	ko03430,ko04112,map03430,map04112				ko00000,ko00001,ko01000,ko01002,ko03400				Bacteria	1G2GB@1117,1GYQB@1129,COG1570@1,COG1570@2	NA|NA|NA	L	Bidirectionally degrades single-stranded DNA into large acid-insoluble oligonucleotides, which are then degraded further into small acid-soluble oligonucleotides
fig|HK01.peg.374	221360.RS9917_07470	1.4e-23	115.5	Synechococcus	xseB	GO:0003674,GO:0003824,GO:0004518,GO:0004527,GO:0004529,GO:0004536,GO:0005575,GO:0005622,GO:0005623,GO:0005737,GO:0005829,GO:0006139,GO:0006259,GO:0006308,GO:0006725,GO:0006807,GO:0008150,GO:0008152,GO:0008855,GO:0009056,GO:0009057,GO:0009318,GO:0009987,GO:0016787,GO:0016788,GO:0016796,GO:0016895,GO:0019439,GO:0032991,GO:0034641,GO:0034655,GO:0043170,GO:0044237,GO:0044238,GO:0044248,GO:0044260,GO:…	3.1.11.6	ko:K03602	ko03430,map03430				ko00000,ko00001,ko01000,ko03400				Bacteria	1GNS9@1117,1H1H7@1129,COG1722@1,COG1722@2	NA|NA|NA	L	Bidirectionally degrades single-stranded DNA into large acid-insoluble oligonucleotides, which are then degraded further into small acid-soluble oligonucleotides
fig|HK01.peg.375	221359.RS9916_35527	1.4e-35	155.6	Synechococcus													Bacteria	1G8DD@1117,1H41Q@1129,2EHE1@1,33B5X@2	NA|NA|NA	S	Protein of unknown function (DUF2834)
fig|HK01.peg.376	221360.RS9917_07460	2.9e-27	127.9	Synechococcus													Bacteria	1GNMU@1117,1H16Q@1129,COG2260@1,COG2260@2	NA|NA|NA	J	snoRNA binding
fig|HK01.peg.377	221360.RS9917_07455	3.4e-129	468.0	Synechococcus	rbn			ko:K07058					ko00000				Bacteria	1GCTU@1117,1H45W@1129,COG1295@1,COG1295@2	NA|NA|NA	S	Virulence factor BrkB
fig|HK01.peg.379	221360.RS9917_07450	6.1e-127	460.3	Synechococcus			3.1.3.25	ko:K01092	ko00521,ko00562,ko01100,ko04070,map00521,map00562,map01100,map04070	M00131	R01185,R01186,R01187	RC00078	ko00000,ko00001,ko00002,ko01000				Bacteria	1G10S@1117,1GZ6Y@1129,COG0483@1,COG0483@2	NA|NA|NA	G	Inositol monophosphatase
fig|HK01.peg.380	221360.RS9917_07445	9.2e-205	719.9	Synechococcus	tolC			ko:K03287					ko00000	1.B.17			Bacteria	1G0B8@1117,1GYX9@1129,COG1538@1,COG1538@2	NA|NA|NA	MU	outer membrane efflux protein
fig|HK01.peg.381	221359.RS9916_35552	7.1e-219	766.5	Synechococcus													Bacteria	1G0VU@1117,1GYI1@1129,COG1625@1,COG1625@2	NA|NA|NA	C	COG1625 Fe-S oxidoreductase, related to NifB MoaA family
fig|HK01.peg.382	221360.RS9917_07435	2.9e-143	514.6	Synechococcus	uppP	GO:0006950,GO:0008150,GO:0050896,GO:0051409	3.6.1.27	ko:K06153	ko00550,map00550		R05627	RC00002	ko00000,ko00001,ko01000,ko01011				Bacteria	1G0X2@1117,1GZED@1129,COG1968@1,COG1968@2	NA|NA|NA	V	Catalyzes the dephosphorylation of undecaprenyl diphosphate (UPP). Confers resistance to bacitracin
fig|HK01.peg.383	221360.RS9917_07430	1.9e-85	322.4	Synechococcus													Bacteria	1G1SE@1117,1GZQ7@1129,28KSU@1,2ZAA4@2	NA|NA|NA	S	Protein of unknown function (DUF3120)
fig|HK01.peg.384	221360.RS9917_07425	5.7e-59	233.4	Synechococcus	psbU	GO:0005575,GO:0005622,GO:0005623,GO:0005737,GO:0005886,GO:0009521,GO:0009523,GO:0009579,GO:0016020,GO:0030075,GO:0030096,GO:0032991,GO:0034357,GO:0043226,GO:0043228,GO:0043229,GO:0043232,GO:0044422,GO:0044424,GO:0044425,GO:0044436,GO:0044444,GO:0044459,GO:0044464,GO:0071944,GO:0098796,GO:0098797		ko:K02237,ko:K02719	ko00195,ko01100,map00195,map01100	M00429			ko00000,ko00001,ko00002,ko00194,ko02044	3.A.11.1,3.A.11.2			Bacteria	1G7PM@1117,1H07J@1129,COG1555@1,COG1555@2	NA|NA|NA	L	Stabilizes the structure of photosystem II oxygen- evolving complex (OEC), the ion environment of oxygen evolution and protects the OEC against heat-induced inactivation
fig|HK01.peg.385	221360.RS9917_07420	8.9e-253	879.4	Synechococcus	nadB	GO:0000166,GO:0001716,GO:0003674,GO:0003824,GO:0005488,GO:0005575,GO:0005622,GO:0005623,GO:0005737,GO:0005829,GO:0006082,GO:0006139,GO:0006520,GO:0006531,GO:0006725,GO:0006732,GO:0006733,GO:0006734,GO:0006753,GO:0006793,GO:0006796,GO:0006807,GO:0008150,GO:0008152,GO:0008734,GO:0009058,GO:0009066,GO:0009108,GO:0009117,GO:0009165,GO:0009435,GO:0009987,GO:0015922,GO:0016491,GO:0016638,GO:0016641,GO:…	1.3.5.1,1.3.5.4,1.4.3.16	ko:K00239,ko:K00244,ko:K00278	ko00020,ko00190,ko00250,ko00620,ko00650,ko00720,ko00760,ko01100,ko01110,ko01120,ko01130,ko01200,ko02020,ko05134,map00020,map00190,map00250,map00620,map00650,map00720,map00760,map01100,map01110,map01120,map01130,map01200,map02020,map05134	M00009,M00011,M00115,M00149,M00150,M00173,M00374,M00376	R00357,R00481,R02164	RC00006,RC00045,RC02566	ko00000,ko00001,ko00002,ko01000			iAF1260.b2574,iBWG_1329.BWG_2338,iECDH10B_1368.ECDH10B_2742,iECDH1ME8569_1439.ECDH1ME8569_2501,iETEC_1333.ETEC_2787,iEcDH1_1363.EcDH1_1094,iJN678.nadB,iJO1366.b2574,iJR904.b2574,iLF82_1304.LF82_1433,iNRG857_1313.NRG857_12785,iSbBS512_1146.nadB,iY75_1357.Y75_RS13445,iYL1228.KPN_02899	Bacteria	1G1VD@1117,1GZAG@1129,COG0029@1,COG0029@2	NA|NA|NA	H	Catalyzes the oxidation of L-aspartate to iminoaspartate
fig|HK01.peg.386	221360.RS9917_07415	1.3e-152	545.8	Synechococcus													Bacteria	1FZWT@1117,1GYP5@1129,COG0526@1,COG0526@2,COG4243@1,COG4243@2	NA|NA|NA	CO	Vitamin K epoxide reductase
fig|HK01.peg.387	221359.RS9916_35582	1.3e-241	842.0	Synechococcus	rimO	GO:0003674,GO:0003824,GO:0005488,GO:0005575,GO:0005622,GO:0005623,GO:0005737,GO:0005829,GO:0006464,GO:0006807,GO:0008150,GO:0008152,GO:0009987,GO:0016740,GO:0016782,GO:0018193,GO:0018197,GO:0018198,GO:0018339,GO:0019538,GO:0035596,GO:0035599,GO:0036211,GO:0043170,GO:0043412,GO:0044237,GO:0044238,GO:0044260,GO:0044267,GO:0044424,GO:0044444,GO:0044464,GO:0048037,GO:0050497,GO:0051536,GO:0051539,GO:…	2.8.4.4	ko:K14441			R10652	RC00003,RC03217	ko00000,ko01000,ko03009				Bacteria	1G07B@1117,1GYXN@1129,COG0621@1,COG0621@2	NA|NA|NA	J	Catalyzes the methylthiolation of an aspartic acid residue of ribosomal protein S12
fig|HK01.peg.388	221360.RS9917_07405	1.7e-184	652.1	Synechococcus													Bacteria	1G2N2@1117,1GYHX@1129,COG0477@1,COG2814@2	NA|NA|NA	EGP	Major facilitator Superfamily
fig|HK01.peg.391	221360.RS9917_07395	1.3e-290	1005.0	Synechococcus	MA20_17485												Bacteria	1G01Y@1117,1GYYT@1129,COG1032@1,COG1032@2	NA|NA|NA	C	Radical SAM
fig|HK01.peg.392	221360.RS9917_07390	2.1e-48	198.4	Synechococcus			2.1.1.86	ko:K00577	ko00680,ko01100,ko01120,ko01200,map00680,map01100,map01120,map01200	M00357,M00567	R04347	RC00035,RC00113,RC02892	ko00000,ko00001,ko00002,ko01000				Bacteria	1GE6P@1117,1H444@1129,COG4063@1,COG4063@2	NA|NA|NA	H	Domain of unknown function (DUF4346)
fig|HK01.peg.393	64471.sync_2553	2.4e-191	674.9	Synechococcus	MA20_36195			ko:K09919					ko00000				Bacteria	1G0U8@1117,1GYCM@1129,COG3146@1,COG3146@2	NA|NA|NA	S	protein conserved in bacteria
fig|HK01.peg.394	221360.RS9917_07380	6.7e-43	180.3	Synechococcus													Bacteria	1GNPC@1117,1H1AP@1129,2B9RH@1,32345@2	NA|NA|NA
fig|HK01.peg.395	221360.RS9917_07375	2.2e-71	275.4	Synechococcus	ribD		1.1.1.193,3.5.4.26	ko:K00082,ko:K11752	ko00740,ko01100,ko01110,ko02024,map00740,map01100,map01110,map02024	M00125	R03458,R03459	RC00204,RC00933	ko00000,ko00001,ko00002,ko01000				Bacteria	1G249@1117,1H0II@1129,COG1985@1,COG1985@2	NA|NA|NA	H	Riboflavin biosynthesis
fig|HK01.peg.396	221360.RS9917_07370	5.4e-156	557.0	Synechococcus			4.1.2.50,4.2.3.12	ko:K01737	ko00790,ko01100,map00790,map01100	M00842,M00843	R04286,R09959	RC01117,RC02846,RC02847	ko00000,ko00001,ko00002,ko01000,ko03016				Bacteria	1G0ND@1117,1GYS5@1129,COG0720@1,COG0720@2	NA|NA|NA	H	synthase
fig|HK01.peg.397	221360.RS9917_07365	7.5e-85	320.1	Synechococcus	aroK	GO:0000287,GO:0003674,GO:0003824,GO:0004765,GO:0005488,GO:0006082,GO:0006520,GO:0006725,GO:0006793,GO:0006796,GO:0006807,GO:0008150,GO:0008152,GO:0008652,GO:0009058,GO:0009072,GO:0009073,GO:0009987,GO:0016053,GO:0016301,GO:0016310,GO:0016740,GO:0016772,GO:0016773,GO:0019438,GO:0019632,GO:0019752,GO:0032787,GO:0043167,GO:0043169,GO:0043436,GO:0044237,GO:0044238,GO:0044249,GO:0044281,GO:0044283,GO:…	2.7.1.71,4.2.3.4	ko:K00891,ko:K13829,ko:K15546	ko00400,ko01100,ko01110,ko01130,ko01230,map00400,map01100,map01110,map01130,map01230	M00022	R02412,R03083	RC00002,RC00078,RC00847	ko00000,ko00001,ko00002,ko01000,ko03000			iAPECO1_1312.APECO1_1620,iECOK1_1307.ECOK1_0367,iECS88_1305.ECS88_0383,iUMN146_1321.UM146_15425,iUTI89_1310.UTI89_C0407,iYL1228.KPN_00332	Bacteria	1G5QW@1117,1GYPN@1129,COG0703@1,COG0703@2	NA|NA|NA	F	Catalyzes the specific phosphorylation of the 3-hydroxyl group of shikimic acid using ATP as a cosubstrate
fig|HK01.peg.398	221360.RS9917_07360	9.9e-35	152.5	Synechococcus													Bacteria	1G9GM@1117,1H131@1129,2CG63@1,32ZCN@2	NA|NA|NA	S	Protein CHLORORESPIRATORY REDUCTION 7
fig|HK01.peg.399	221360.RS9917_07350	9e-93	346.7	Synechococcus	gst1		2.5.1.18	ko:K00799	ko00480,ko00980,ko00982,ko00983,ko01524,ko05200,ko05204,ko05225,ko05418,map00480,map00980,map00982,map00983,map01524,map05200,map05204,map05225,map05418		R03522,R07002,R07003,R07004,R07023,R07024,R07025,R07026,R07069,R07070,R07083,R07084,R07091,R07092,R07093,R07094,R07100,R07113,R07116,R08280,R09409,R11905	RC00004,RC00069,RC00840,RC00948,RC01704,RC01705,RC01706,RC01758,RC01759,RC01765,RC01767,RC01769,RC02243,RC02527,RC02939,RC02940,RC02942,RC02943,RC02944	ko00000,ko00001,ko01000,ko02000	1.A.12.2.2,1.A.12.3.2			Bacteria	1G1DY@1117,1GYMT@1129,COG0625@1,COG0625@2	NA|NA|NA	O	Glutathione S-transferase
fig|HK01.peg.401	221360.RS9917_07345	6.5e-25	119.4	Synechococcus	ycf33												Bacteria	1G972@1117,1H125@1129,2E5KW@1,330BX@2	NA|NA|NA	S	Protein of unknown function (DUF751)
fig|HK01.peg.402	221359.RS9916_35647	1.5e-57	228.8	Synechococcus	rbfA	GO:0003674,GO:0005488,GO:0005575,GO:0005622,GO:0005623,GO:0005737,GO:0005829,GO:0006139,GO:0006364,GO:0006396,GO:0006725,GO:0006807,GO:0006950,GO:0006974,GO:0008150,GO:0008152,GO:0009266,GO:0009409,GO:0009628,GO:0009987,GO:0010467,GO:0016070,GO:0016072,GO:0022613,GO:0030490,GO:0033554,GO:0034470,GO:0034641,GO:0034660,GO:0042254,GO:0042274,GO:0043021,GO:0043024,GO:0043170,GO:0044085,GO:0044237,GO:…		ko:K02834					ko00000,ko03009				Bacteria	1G6JJ@1117,1H0RJ@1129,COG0858@1,COG0858@2	NA|NA|NA	J	One of several proteins that assist in the late maturation steps of the functional core of the 30S ribosomal subunit. Associates with free 30S ribosomal subunits (but not with 30S subunits that are part of 70S ribosomes or polysomes). Required for efficient processing of 16S rRNA. May interact with the 5'-terminal helix region of 16S rRNA
fig|HK01.peg.403	221360.RS9917_07335	2.6e-209	734.9	Synechococcus	bgl		3.2.1.21,3.2.1.52	ko:K01207,ko:K05349	ko00460,ko00500,ko00520,ko00531,ko00940,ko01100,ko01110,ko01501,map00460,map00500,map00520,map00531,map00940,map01100,map01110,map01501	M00628	R00022,R00026,R02558,R02887,R02985,R03527,R04949,R04998,R05963,R07809,R07810,R10035,R10039,R10040,R10831	RC00049,RC00059,RC00171,RC00262,RC00397,RC00451,RC00714,RC00746,RC01248	ko00000,ko00001,ko00002,ko01000		GH3		Bacteria	1G29F@1117,1GYQ1@1129,COG1472@1,COG1472@2	NA|NA|NA	G	Glycosyl hydrolase family 3
fig|HK01.peg.404	221360.RS9917_07330	1.5e-132	479.6	Synechococcus													Bacteria	1G0II@1117,1GYS6@1129,COG0457@1,COG0457@2,COG0463@1,COG0463@2	NA|NA|NA	M	COG0463 Glycosyltransferases involved in cell wall biogenesis
fig|HK01.peg.405	221360.RS9917_07325	2.6e-117	428.3	Synechococcus	hemD		2.1.1.107,4.2.1.75	ko:K01719,ko:K13542	ko00860,ko01100,ko01110,ko01120,map00860,map01100,map01110,map01120	M00121	R03165,R03194	RC00003,RC00871,RC01861	ko00000,ko00001,ko00002,ko01000			iJN678.hemD	Bacteria	1G1Y4@1117,1GYDJ@1129,COG1587@1,COG1587@2	NA|NA|NA	H	Uroporphyrinogen-III synthase
fig|HK01.peg.406	59931.WH7805_11288	2.1e-24	119.0	Synechococcus													Bacteria	1GNXP@1117,1H1UT@1129,2BRMD@1,32KKT@2	NA|NA|NA
fig|HK01.peg.407	221360.RS9917_07315	5.5e-77	293.5	Synechococcus													Bacteria	1G53E@1117,1H078@1129,COG5637@1,COG5637@2	NA|NA|NA	S	integral membrane protein
fig|HK01.peg.408	84588.SYNW2213	4.9e-263	913.3	Synechococcus	crtQ		1.17.8.1,1.3.5.5,1.3.5.6	ko:K00514,ko:K02293,ko:K21677	ko00906,ko01100,ko01110,map00906,map01100,map01110	M00097	R04786,R04787,R04798,R04800,R07510,R07511,R09652,R09653,R09654,R09656,R09658	RC01214,RC01958,RC01959,RC03092,RC03093	ko00000,ko00001,ko00002,ko01000				Bacteria	1G09Q@1117,1GYNS@1129,COG3349@1,COG3349@2	NA|NA|NA	S	Catalyzes the conversion of zeta-carotene to lycopene via the intermediary of neurosporene. It carries out two consecutive desaturations (introduction of double bonds) at positions C-7 and C-7'
fig|HK01.peg.409	221359.RS9916_35682	6.1e-57	226.9	Synechococcus	ycf57	GO:0003674,GO:0005488,GO:0005506,GO:0005515,GO:0006790,GO:0006807,GO:0008150,GO:0008152,GO:0008198,GO:0009987,GO:0010467,GO:0016043,GO:0016226,GO:0019538,GO:0022607,GO:0031163,GO:0042802,GO:0043167,GO:0043169,GO:0043170,GO:0044085,GO:0044237,GO:0044238,GO:0046872,GO:0046914,GO:0048037,GO:0051186,GO:0051536,GO:0051537,GO:0051540,GO:0051604,GO:0071704,GO:0071840,GO:0097428,GO:1901564		ko:K13628					ko00000,ko03016				Bacteria	1G5QF@1117,1H09K@1129,COG0316@1,COG0316@2	NA|NA|NA	S	Belongs to the HesB IscA family
fig|HK01.peg.410	221359.RS9916_35687	5.8e-60	236.9	Synechococcus													Bacteria	1GDFI@1117,1H0EG@1129,COG0457@1,COG0457@2	NA|NA|NA	S	COG0457 FOG TPR repeat
fig|HK01.peg.411	221360.RS9917_07295	1.3e-165	589.3	Synechococcus													Bacteria	1G0KE@1117,1GZQY@1129,COG4370@1,COG4370@2	NA|NA|NA	S	protein conserved in bacteria
fig|HK01.peg.412	221359.RS9916_35702	2e-129	468.8	Synechococcus	yfhF			ko:K07071					ko00000				Bacteria	1G1NR@1117,1GYJI@1129,COG1090@1,COG1090@2	NA|NA|NA	S	epimerase
fig|HK01.peg.413	221360.RS9917_07280	1.5e-188	665.6	Synechococcus				ko:K03316,ko:K11105					ko00000,ko02000	2.A.36,2.A.36.6			Bacteria	1G1BU@1117,1GZJ7@1129,COG3263@1,COG3263@2	NA|NA|NA	P	COG3263 NhaP-type Na H and K H antiporters with a unique C-terminal domain
fig|HK01.peg.414	221360.RS9917_07275	4.9e-29	133.3	Synechococcus	ndhO												Bacteria	1G96B@1117,1H1N5@1129,2E2Z4@1,32XZT@2	NA|NA|NA	C	electron donor, via FMN and iron-sulfur (Fe-S) centers, to quinones in the respiratory and or the photosynthetic chain. The immediate electron acceptor for the enzyme in this species is believed to be plastoquinone. Couples the redox reaction to proton translocation, and thus conserves the redox energy in a proton gradient. Cyanobacterial NDH-1 also plays a role in inorganic carbon- concentration
fig|HK01.peg.415	221360.RS9917_07270	6.3e-301	1039.6	Synechococcus													Bacteria	1G0TA@1117,1GYQR@1129,COG1807@1,COG1807@2	NA|NA|NA	M	COGs COG1807 4-amino-4-deoxy-L-arabinose transferase and related glycosyltransferase of PMT family
fig|HK01.peg.416	221360.RS9917_07265	2.9e-107	394.8	Synechococcus				ko:K03686					ko00000,ko03029,ko03110				Bacteria	1G2FB@1117,1GZUP@1129,COG0484@1,COG0484@2	NA|NA|NA	O	Molecular chaperone
fig|HK01.peg.417	221360.RS9917_07260	3.6e-150	537.7	Synechococcus	cysK	GO:0000096,GO:0000097,GO:0003674,GO:0003824,GO:0004124,GO:0005488,GO:0005575,GO:0005622,GO:0005623,GO:0005737,GO:0006082,GO:0006520,GO:0006534,GO:0006535,GO:0006563,GO:0006790,GO:0006807,GO:0008144,GO:0008150,GO:0008152,GO:0008652,GO:0009058,GO:0009069,GO:0009070,GO:0009987,GO:0016053,GO:0016740,GO:0016765,GO:0016829,GO:0016846,GO:0019344,GO:0019752,GO:0019842,GO:0030170,GO:0036094,GO:0043167,GO:…	2.5.1.47	ko:K01738	ko00270,ko00920,ko01100,ko01110,ko01120,ko01130,ko01200,ko01230,map00270,map00920,map01100,map01110,map01120,map01130,map01200,map01230	M00021	R00897,R03601,R04859	RC00020,RC02814,RC02821	ko00000,ko00001,ko00002,ko01000				Bacteria	1G493@1117,1GYXP@1129,COG0031@1,COG0031@2	NA|NA|NA	E	Belongs to the cysteine synthase cystathionine beta- synthase family
fig|HK01.peg.419	59931.WH7805_11223	1.9e-263	914.8	Synechococcus													Bacteria	1G0DE@1117,1GYZU@1129,COG3659@1,COG3659@2	NA|NA|NA	M	Belongs to the OprB family
fig|HK01.peg.421	59931.WH7805_11218	4.9e-229	800.4	Synechococcus													Bacteria	1G0DE@1117,1GYMI@1129,COG3659@1,COG3659@2	NA|NA|NA	M	Belongs to the OprB family
fig|HK01.peg.422	59931.WH7805_11213	4.7e-227	793.9	Synechococcus			2.7.13.3	ko:K07778	ko02020,map02020	M00479			ko00000,ko00001,ko00002,ko01000,ko01001,ko02022				Bacteria	1G0WX@1117,1GZU5@1129,COG3463@1,COG3463@2	NA|NA|NA	S	Predicted membrane protein (DUF2079)
fig|HK01.peg.424	59931.WH7805_11203	5.9e-161	574.3	Synechococcus													Bacteria	1G06T@1117,1GYQM@1129,COG1807@1,COG1807@2	NA|NA|NA	M	COG1807 4-amino-4-deoxy-L-arabinose transferase and related glycosyltransferases of PMT family
fig|HK01.peg.425	84588.SYNW2231	8.3e-216	756.5	Synechococcus			2.7.13.3	ko:K07778	ko02020,map02020	M00479			ko00000,ko00001,ko00002,ko01000,ko01001,ko02022				Bacteria	1G0WX@1117,1GZU5@1129,COG3463@1,COG3463@2	NA|NA|NA	S	Predicted membrane protein (DUF2079)
fig|HK01.peg.426	64471.sync_2585	2.2e-156	558.9	Synechococcus			2.7.13.3	ko:K07778	ko02020,map02020	M00479			ko00000,ko00001,ko00002,ko01000,ko01001,ko02022				Bacteria	1G2XA@1117,1GZQ5@1129,COG3463@1,COG3463@2	NA|NA|NA	S	Predicted membrane protein (DUF2079)
fig|HK01.peg.427	221360.RS9917_01587	2.7e-207	727.6	Synechococcus	psbD	GO:0005575,GO:0005622,GO:0005623,GO:0005737,GO:0005886,GO:0009521,GO:0009523,GO:0009579,GO:0016020,GO:0030075,GO:0030096,GO:0032991,GO:0034357,GO:0043226,GO:0043228,GO:0043229,GO:0043232,GO:0044422,GO:0044424,GO:0044425,GO:0044436,GO:0044444,GO:0044459,GO:0044464,GO:0071944,GO:0098796,GO:0098797	1.10.3.9	ko:K02706	ko00195,ko01100,map00195,map01100	M00161			ko00000,ko00001,ko00002,ko00194,ko01000				Bacteria	1G16D@1117,1GYGI@1129,2DBDB@1,2Z8JK@2	NA|NA|NA	C	Photosystem II (PSII) is a light-driven water plastoquinone oxidoreductase that uses light energy to abstract electrons from H(2)O, generating O(2) and a proton gradient subsequently used for ATP formation. It consists of a core antenna complex that captures photons, and an electron transfer chain that converts photonic excitation into a charge separation. The D1 D2 (PsbA PsbA) reaction center he…
fig|HK01.peg.428	64471.sync_2587	3.8e-29	133.7	Synechococcus													Bacteria	1G9FT@1117,1H11V@1129,2E3BM@1,32YB3@2	NA|NA|NA	S	Belongs to the UPF0367 family
fig|HK01.peg.429	221360.RS9917_07215	6e-99	367.1	Synechococcus	bioM	GO:0005575,GO:0005618,GO:0005623,GO:0005886,GO:0005887,GO:0016020,GO:0016021,GO:0030312,GO:0031224,GO:0031226,GO:0044425,GO:0044459,GO:0044464,GO:0071944	3.6.3.55	ko:K06857,ko:K16784,ko:K16785,ko:K16786,ko:K16787	ko02010,map02010	M00186,M00581,M00582	R10531	RC00002	ko00000,ko00001,ko00002,ko01000,ko02000	3.A.1.25,3.A.1.25.1,3.A.1.28,3.A.1.29,3.A.1.30,3.A.1.31,3.A.1.32,3.A.1.33,3.A.1.35,3.A.1.6.2,3.A.1.6.4			Bacteria	1G0FZ@1117,1GYC9@1129,COG1122@1,COG1122@2	NA|NA|NA	P	ABC-type cobalt transport system, ATPase component
fig|HK01.peg.430	221359.RS9916_35787	3e-142	511.1	Synechococcus													Bacteria	1G1EZ@1117,1GZ8T@1129,COG0745@1,COG0745@2	NA|NA|NA	K	COG0745 Response regulators consisting of a CheY-like receiver domain and a winged-helix DNA-binding domain
fig|HK01.peg.431	221360.RS9917_07190	3.3e-130	471.5	Synechococcus	holB		2.7.7.7	ko:K02341	ko00230,ko00240,ko01100,ko03030,ko03430,ko03440,map00230,map00240,map01100,map03030,map03430,map03440	M00260	R00375,R00376,R00377,R00378	RC02795	ko00000,ko00001,ko00002,ko01000,ko03032,ko03400				Bacteria	1G1VP@1117,1GZ54@1129,COG0470@1,COG0470@2	NA|NA|NA	L	DNA polymerase III
fig|HK01.peg.432	221360.RS9917_07185	5.7e-83	313.9	Synechococcus	tmk	GO:0003674,GO:0003824,GO:0004798,GO:0005575,GO:0005622,GO:0005623,GO:0005737,GO:0006139,GO:0006220,GO:0006221,GO:0006227,GO:0006233,GO:0006235,GO:0006725,GO:0006753,GO:0006793,GO:0006796,GO:0006807,GO:0008150,GO:0008152,GO:0009041,GO:0009058,GO:0009117,GO:0009123,GO:0009132,GO:0009133,GO:0009138,GO:0009139,GO:0009141,GO:0009142,GO:0009147,GO:0009148,GO:0009165,GO:0009186,GO:0009189,GO:0009196,GO:…	2.7.4.9	ko:K00943	ko00240,ko01100,map00240,map01100	M00053	R02094,R02098	RC00002	ko00000,ko00001,ko00002,ko01000			iLJ478.TM1099	Bacteria	1G52G@1117,1GZW5@1129,COG0125@1,COG0125@2	NA|NA|NA	F	Phosphorylation of dTMP to form dTDP in both de novo and salvage pathways of dTTP synthesis
fig|HK01.peg.433	221359.RS9916_35802	7.4e-287	993.0	Synechococcus	zntA	GO:0005575,GO:0005623,GO:0005886,GO:0016020,GO:0044464,GO:0071944	3.6.3.4	ko:K01533			R00086	RC00002	ko00000,ko01000	3.A.3.5			Bacteria	1G05S@1117,1GZRH@1129,COG2217@1,COG2217@2	NA|NA|NA	P	P-type ATPase
fig|HK01.peg.434	221360.RS9917_07175	1.3e-80	305.8	Synechococcus	ycf3												Bacteria	1GQ1R@1117,1GZW0@1129,COG3063@1,COG3063@2	NA|NA|NA	NU	for the assembly of the photosystem I
fig|HK01.peg.435	59931.WH7805_11148	4.2e-219	767.3	Synechococcus	radA			ko:K04485					ko00000,ko03400				Bacteria	1G0A9@1117,1GZCR@1129,COG1066@1,COG1066@2	NA|NA|NA	L	DNA-dependent ATPase involved in processing of recombination intermediates, plays a role in repairing DNA breaks. Stimulates the branch migration of RecA-mediated strand transfer reactions, allowing the 3' invading strand to extend heteroduplex DNA faster. Binds ssDNA in the presence of ADP but not other nucleotides, has ATPase activity that is stimulated by ssDNA and various branched DNA structu…
fig|HK01.peg.436	221360.RS9917_07165	1.6e-132	478.8	Synechococcus													Bacteria	1G0YA@1117,1GZ0S@1129,COG0745@1,COG0745@2	NA|NA|NA	K	COG0745 Response regulators consisting of a CheY-like receiver domain and a winged-helix DNA-binding domain
fig|HK01.peg.437	221360.RS9917_07160	2.9e-184	651.4	Synechococcus	plsX		2.3.1.15	ko:K03621	ko00561,ko00564,ko01100,ko01110,map00561,map00564,map01100,map01110	M00089	R00851,R09380	RC00004,RC00039,RC00041	ko00000,ko00001,ko00002,ko01000,ko01004				Bacteria	1G1CT@1117,1GZF7@1129,COG0416@1,COG0416@2	NA|NA|NA	I	Catalyzes the reversible formation of acyl-phosphate (acyl-PO(4)) from acyl- acyl-carrier-protein (acyl-ACP). This enzyme utilizes acyl-ACP as fatty acyl donor, but not acyl-CoA
fig|HK01.peg.438	221360.RS9917_07155	2.2e-158	565.1	Synechococcus	fabH		2.3.1.180	ko:K00648	ko00061,ko01100,ko01212,map00061,map01100,map01212	M00082,M00083	R10707	RC00004,RC02729,RC02888	ko00000,ko00001,ko00002,ko01000,ko01004				Bacteria	1G0XJ@1117,1GZ18@1129,COG0332@1,COG0332@2	NA|NA|NA	I	Catalyzes the condensation reaction of fatty acid synthesis by the addition to an acyl acceptor of two carbons from malonyl-ACP. Catalyzes the first condensation reaction which initiates fatty acid synthesis and may therefore play a role in governing the total rate of fatty acid production. Possesses both acetoacetyl-ACP synthase and acetyl transacylase activities. Its substrate specificity deter…
fig|HK01.peg.439	221359.RS9916_35842	4.7e-136	490.7	Synechococcus	fabD		2.3.1.39	ko:K00645	ko00061,ko00333,ko01100,ko01130,ko01212,map00061,map00333,map01100,map01130,map01212	M00082	R01626,R11671	RC00004,RC00039,RC02727	ko00000,ko00001,ko00002,ko01000,ko01004				Bacteria	1FZZ5@1117,1GZ26@1129,COG0331@1,COG0331@2	NA|NA|NA	I	malonyl CoA-acyl carrier protein transacylase
fig|HK01.peg.440	221360.RS9917_07135	1e-79	302.8	Synechococcus	plsC		2.3.1.51,2.7.4.25	ko:K00655,ko:K00945	ko00240,ko00561,ko00564,ko01100,ko01110,map00240,map00561,map00564,map01100,map01110	M00052,M00089	R00158,R00512,R01665,R02241,R09381	RC00002,RC00004,RC00037,RC00039	ko00000,ko00001,ko00002,ko01000,ko01004				Bacteria	1G173@1117,1GZCH@1129,COG0204@1,COG0204@2	NA|NA|NA	I	1-acyl-sn-glycerol-3-phosphate acyltransferase
fig|HK01.peg.441	221360.RS9917_07130	8.1e-81	306.6	Synechococcus	YPO2511												Bacteria	1G5VB@1117,1GZEG@1129,COG1434@1,COG1434@2	NA|NA|NA	S	DUF218 domain
fig|HK01.peg.442	221360.RS9917_07125	5.2e-65	254.2	Synechococcus	yeaZ	GO:0002949,GO:0003674,GO:0003824,GO:0005488,GO:0005515,GO:0005575,GO:0005622,GO:0005623,GO:0005737,GO:0005829,GO:0006139,GO:0006396,GO:0006399,GO:0006400,GO:0006508,GO:0006725,GO:0006807,GO:0008033,GO:0008150,GO:0008152,GO:0008233,GO:0008237,GO:0009451,GO:0009987,GO:0010467,GO:0016070,GO:0016787,GO:0019538,GO:0034470,GO:0034641,GO:0034660,GO:0042802,GO:0043170,GO:0043412,GO:0044237,GO:0044238,GO:…		ko:K14742					ko00000,ko03016				Bacteria	1G57V@1117,1H0WR@1129,COG1214@1,COG1214@2	NA|NA|NA	O	COG1214 Inactive homolog of metal-dependent proteases
fig|HK01.peg.443	221360.RS9917_07120	1.5e-33	148.3	Synechococcus	ycf34												Bacteria	1G7TV@1117,1H15R@1129,2CIZY@1,32S8W@2	NA|NA|NA	S	Hypothetical chloroplast protein Ycf34
fig|HK01.peg.444	221360.RS9917_07115	1.2e-132	479.9	Synechococcus	cca		2.7.7.19,2.7.7.72	ko:K00970,ko:K00974,ko:K07276,ko:K19545	ko03013,ko03018,map03013,map03018		R09382,R09383,R09384,R09386	RC00078	ko00000,ko00001,ko01000,ko01504,ko03016,ko03019				Bacteria	1G1NC@1117,1GZ1W@1129,COG0617@1,COG0617@2	NA|NA|NA	H	tRNA nucleotidyltransferase poly(A) polymerase
fig|HK01.peg.445	221360.RS9917_07110	1.3e-50	206.1	Synechococcus	rbp3												Bacteria	1G6ME@1117,1H14X@1129,COG0724@1,COG0724@2	NA|NA|NA	S	RNA-binding
fig|HK01.peg.446	221360.RS9917_07105	4.7e-158	563.9	Synechococcus	crtB	GO:0003674,GO:0003824,GO:0004337,GO:0004659,GO:0006629,GO:0006720,GO:0006721,GO:0008150,GO:0008152,GO:0008299,GO:0008610,GO:0009058,GO:0009987,GO:0016108,GO:0016109,GO:0016114,GO:0016116,GO:0016117,GO:0016740,GO:0016765,GO:0016767,GO:0042440,GO:0044237,GO:0044238,GO:0044249,GO:0044255,GO:0046148,GO:0071704,GO:1901576	2.5.1.21,2.5.1.32,2.5.1.96,2.5.1.99	ko:K00801,ko:K02291,ko:K10208	ko00100,ko00906,ko00909,ko01062,ko01100,ko01110,ko01130,map00100,map00906,map00909,map01062,map01100,map01110,map01130	M00097	R00702,R02065,R02872,R04218,R06223,R07270,R07652,R09793,R10177	RC00362,RC00796,RC01101,RC02839,RC02869	ko00000,ko00001,ko00002,ko01000,ko01006				Bacteria	1G078@1117,1GYPI@1129,COG1562@1,COG1562@2	NA|NA|NA	I	phytoene
fig|HK01.peg.447	221359.RS9916_35882	4.2e-264	916.8	Synechococcus	pds		1.17.8.1,1.3.1.2,1.3.1.31,1.3.1.34,1.3.5.5,1.3.5.6,1.5.8.1,1.5.8.2	ko:K00207,ko:K00219,ko:K00317,ko:K00514,ko:K02293,ko:K10797,ko:K21677	ko00240,ko00360,ko00410,ko00680,ko00770,ko00906,ko00983,ko01100,ko01110,ko01120,ko01200,map00240,map00360,map00410,map00680,map00770,map00906,map00983,map01100,map01110,map01120,map01200	M00046,M00097	R00978,R01415,R01588,R02252,R02511,R04786,R04787,R04798,R04800,R07510,R07511,R08226,R09652,R09653,R09654,R09656,R09658	RC00072,RC00123,RC00185,RC00556,RC00557,RC00669,RC00732,RC01214,RC01958,RC01959,RC02245,RC03092,RC03093	ko00000,ko00001,ko00002,ko01000				Bacteria	1G0NM@1117,1GYGG@1129,COG0493@1,COG0493@2,COG3349@1,COG3349@2	NA|NA|NA	E	Phytoene desaturase
fig|HK01.peg.448	221360.RS9917_07095	3.3e-53	214.2	Synechococcus	ndhM		1.6.5.3	ko:K05584	ko00190,ko01100,map00190,map01100	M00145	R11945	RC00061	ko00000,ko00001,ko00002,ko01000				Bacteria	1G6KY@1117,1H0K0@1129,2AK12@1,31AQM@2	NA|NA|NA	C	electron donor, via FMN and iron-sulfur (Fe-S) centers, to quinones in the respiratory and or the photosynthetic chain. The immediate electron acceptor for the enzyme in this species is believed to be plastoquinone. Couples the redox reaction to proton translocation, and thus conserves the redox energy in a proton gradient. Cyanobacterial NDH-1 also plays a role in inorganic carbon- concentration
fig|HK01.peg.449	221360.RS9917_07090	6.6e-81	307.0	Synechococcus													Bacteria	1G51V@1117,1GYHR@1129,28NVC@1,2ZBTH@2	NA|NA|NA	S	Protein of unknown function (DUF3172)
fig|HK01.peg.450	221360.RS9917_07085	9.8e-170	602.8	Synechococcus	rbcR			ko:K21703					ko00000,ko03000				Bacteria	1G030@1117,1GYJA@1129,COG0583@1,COG0583@2	NA|NA|NA	K	transcriptional regulator
fig|HK01.peg.451	221360.RS9917_07080	2.9e-115	421.4	Synechococcus													Bacteria	1GQ1U@1117,1GZI9@1129,COG2020@1,COG2020@2	NA|NA|NA	O	membrane
fig|HK01.peg.452	221359.RS9916_35912	0.0	1229.2	Synechococcus	nuoL		1.6.5.3	ko:K00341,ko:K05577	ko00190,ko01100,map00190,map01100	M00144,M00145	R11945	RC00061	ko00000,ko00001,ko00002,ko01000	3.D.1			Bacteria	1G1DT@1117,1GZM3@1129,COG1009@1,COG1009@2	NA|NA|NA	C	COG1009 NADH ubiquinone oxidoreductase subunit 5 (chain L) Multisubunit Na H antiporter, MnhA subunit
fig|HK01.peg.453	32051.SynWH7803_2280	1.1e-282	978.8	Synechococcus	ndhD		1.6.5.3	ko:K00342,ko:K05575	ko00190,ko01100,map00190,map01100	M00144,M00145	R11945	RC00061	ko00000,ko00001,ko00002,ko01000	3.D.1			Bacteria	1G0AX@1117,1GYVH@1129,COG1008@1,COG1008@2	NA|NA|NA	C	NDH-1 shuttles electrons from NAD(P)H, via FMN and iron- sulfur (Fe-S) centers, to quinones in the respiratory chain. The immediate electron acceptor for the enzyme in this species is believed to be plastoquinone. Couples the redox reaction to proton translocation (for every two electrons transferred, four hydrogen ions are translocated across the cytoplasmic membrane), and thus conserves the red…
fig|HK01.peg.454	221359.RS9916_35922	7.7e-43	179.9	Synechococcus				ko:K08992					ko00000				Bacteria	1G8CA@1117,1H0EX@1129,COG5416@1,COG5416@2	NA|NA|NA	S	Lipopolysaccharide assembly protein A domain
fig|HK01.peg.455	221360.RS9917_07065	2.1e-139	501.9	Synechococcus	scpA			ko:K05896					ko00000,ko03036				Bacteria	1G5YC@1117,1GZ3T@1129,COG1354@1,COG1354@2	NA|NA|NA	D	Participates in chromosomal partition during cell division. May act via the formation of a condensin-like complex containing Smc and ScpB that pull DNA away from mid-cell into both cell halves
fig|HK01.peg.456	221360.RS9917_07060	5.5e-217	760.0	Synechococcus	cugP	GO:0000166,GO:0001882,GO:0001884,GO:0002134,GO:0003674,GO:0003824,GO:0003983,GO:0005488,GO:0006011,GO:0006139,GO:0006725,GO:0006793,GO:0006807,GO:0008150,GO:0008152,GO:0009225,GO:0009987,GO:0016740,GO:0016772,GO:0016779,GO:0019103,GO:0032549,GO:0032551,GO:0032553,GO:0032557,GO:0034641,GO:0036094,GO:0043167,GO:0043168,GO:0044237,GO:0044238,GO:0044281,GO:0046483,GO:0051748,GO:0055086,GO:0070569,GO:…	2.7.7.13,5.4.2.8	ko:K00966,ko:K16881	ko00051,ko00520,ko01100,ko01110,ko01130,map00051,map00520,map01100,map01110,map01130	M00114,M00361,M00362	R00885,R01818	RC00002,RC00408	ko00000,ko00001,ko00002,ko01000				Bacteria	1G168@1117,1GYSQ@1129,COG1208@1,COG1208@2	NA|NA|NA	H	Catalyzes the formation of UDP-glucose, from UTP and glucose 1-phosphate
fig|HK01.peg.457	221360.RS9917_07055	5.8e-134	483.8	Synechococcus	metF		1.5.1.20	ko:K00297	ko00670,ko00720,ko01100,ko01120,ko01200,ko01523,map00670,map00720,map01100,map01120,map01200,map01523	M00377	R01224,R07168	RC00081	ko00000,ko00001,ko00002,ko01000				Bacteria	1G0GF@1117,1GZ5U@1129,COG0685@1,COG0685@2	NA|NA|NA	C	reductase
fig|HK01.peg.458	221360.RS9917_07050	1.2e-37	162.2	Synechococcus	csgD			ko:K03413	ko02020,ko02030,map02020,map02030	M00506			ko00000,ko00001,ko00002,ko02022,ko02035				Bacteria	1G7V9@1117,1H1BB@1129,COG2197@1,COG2197@2	NA|NA|NA	K	transcriptional regulator
fig|HK01.peg.459	221360.RS9917_07045	6.9e-18	95.9	Synechococcus													Bacteria	1GP3S@1117,1H27G@1129,29Z4H@1,30M25@2	NA|NA|NA
fig|HK01.peg.460	221360.RS9917_07040	2e-75	288.5	Synechococcus	cyaA	GO:0003674,GO:0003824,GO:0016462,GO:0016787,GO:0016817,GO:0016818,GO:0016887,GO:0017111,GO:0050355	4.6.1.1	ko:K01768	ko00230,ko02025,ko04113,ko04213,map00230,map02025,map04113,map04213	M00695	R00089,R00434	RC00295	ko00000,ko00001,ko00002,ko01000				Bacteria	1G5NQ@1117,1H05R@1129,COG2954@1,COG2954@2	NA|NA|NA	S	protein conserved in bacteria
fig|HK01.peg.461	221360.RS9917_07035	3.2e-159	567.8	Synechococcus	nadK	GO:0000166,GO:0003674,GO:0003824,GO:0003951,GO:0005488,GO:0005524,GO:0006082,GO:0006139,GO:0006725,GO:0006732,GO:0006733,GO:0006739,GO:0006741,GO:0006753,GO:0006793,GO:0006796,GO:0006797,GO:0006807,GO:0008144,GO:0008150,GO:0008152,GO:0009058,GO:0009108,GO:0009117,GO:0009165,GO:0009987,GO:0016301,GO:0016310,GO:0016740,GO:0016772,GO:0016773,GO:0017076,GO:0018130,GO:0019359,GO:0019362,GO:0019363,GO:…	2.7.1.23	ko:K00858	ko00760,ko01100,map00760,map01100		R00104	RC00002,RC00078	ko00000,ko00001,ko01000				Bacteria	1G08J@1117,1GZAA@1129,COG0061@1,COG0061@2	NA|NA|NA	F	Involved in the regulation of the intracellular balance of NAD and NADP, and is a key enzyme in the biosynthesis of NADP. Catalyzes specifically the phosphorylation on 2'-hydroxyl of the adenosine moiety of NAD to yield NADP
fig|HK01.peg.462	221360.RS9917_07030	6.1e-49	199.9	Synechococcus	nuoK	GO:0003674,GO:0003824,GO:0003954,GO:0005575,GO:0005623,GO:0005886,GO:0008137,GO:0008150,GO:0008152,GO:0016020,GO:0016491,GO:0016651,GO:0016655,GO:0030964,GO:0032991,GO:0044425,GO:0044459,GO:0044464,GO:0045271,GO:0045272,GO:0050136,GO:0055114,GO:0070469,GO:0070470,GO:0071944,GO:0098796,GO:0098797,GO:0098803,GO:1902494,GO:1990204	1.6.5.3	ko:K00340,ko:K05576	ko00190,ko01100,map00190,map01100	M00144,M00145	R11945	RC00061	ko00000,ko00001,ko00002,ko01000	3.D.1			Bacteria	1G6KK@1117,1H0Q8@1129,COG0713@1,COG0713@2	NA|NA|NA	C	electron donor, via FMN and iron-sulfur (Fe-S) centers, to quinones in the respiratory and or the photosynthetic chain. The immediate electron acceptor for the enzyme in this species is believed to be plastoquinone. Couples the redox reaction to proton translocation, and thus conserves the redox energy in a proton gradient. Cyanobacterial NDH-1 also plays a role in inorganic carbon- concentration
fig|HK01.peg.463	221360.RS9917_07025	8.5e-89	333.2	Synechococcus	ndhG		1.6.5.3	ko:K00339,ko:K05578	ko00190,ko01100,map00190,map01100	M00144,M00145	R11945	RC00061	ko00000,ko00001,ko00002,ko01000	3.D.1			Bacteria	1G2WH@1117,1GYUG@1129,COG0839@1,COG0839@2	NA|NA|NA	C	Belongs to the complex I subunit 6 family
fig|HK01.peg.464	221360.RS9917_07020	7.5e-99	366.7	Synechococcus	ndhI		1.6.5.3	ko:K00338,ko:K05580	ko00190,ko01100,map00190,map01100	M00144,M00145	R11945	RC00061	ko00000,ko00001,ko00002,ko01000	3.D.1			Bacteria	1G0WD@1117,1GYFW@1129,COG1143@1,COG1143@2	NA|NA|NA	C	electron donor, via FMN and iron-sulfur (Fe-S) centers, to quinones in the respiratory and or the photosynthetic chain. The immediate electron acceptor for the enzyme in this species is believed to be plastoquinone. Couples the redox reaction to proton translocation, and thus conserves the redox energy in a proton gradient
fig|HK01.peg.465	221360.RS9917_07015	8.4e-202	709.5	Synechococcus	nuoH	GO:0003674,GO:0003824,GO:0003954,GO:0006091,GO:0008137,GO:0008150,GO:0008152,GO:0009987,GO:0015980,GO:0016491,GO:0016651,GO:0016655,GO:0044237,GO:0045333,GO:0050136,GO:0055114	1.6.5.3	ko:K00337,ko:K05572	ko00190,ko01100,map00190,map01100	M00144,M00145	R11945	RC00061	ko00000,ko00001,ko00002,ko01000	3.D.1			Bacteria	1G2BI@1117,1GYPX@1129,COG1005@1,COG1005@2	NA|NA|NA	C	electron donor, via FMN and iron-sulfur (Fe-S) centers, to quinones in the respiratory and or the photosynthetic chain. The immediate electron acceptor for the enzyme in this species is believed to be plastoquinone. Couples the redox reaction to proton translocation, and thus conserves the redox energy in a proton gradient
fig|HK01.peg.466	221360.RS9917_07010	1.3e-210	738.8	Synechococcus	gltA		2.3.3.1	ko:K01647	ko00020,ko00630,ko01100,ko01110,ko01120,ko01130,ko01200,ko01210,ko01230,map00020,map00630,map01100,map01110,map01120,map01130,map01200,map01210,map01230	M00009,M00010,M00012,M00740	R00351	RC00004,RC00067	br01601,ko00000,ko00001,ko00002,ko01000			iJN678.gltA	Bacteria	1G1DI@1117,1GZB1@1129,COG0372@1,COG0372@2	NA|NA|NA	C	Belongs to the citrate synthase family
fig|HK01.peg.467	221360.RS9917_07005	2.1e-53	215.3	Synechococcus	sixA			ko:K08296					ko00000,ko01000				Bacteria	1G6QD@1117,1H1C1@1129,COG2062@1,COG2062@2	NA|NA|NA	T	Phosphohistidine phosphatase, SixA
fig|HK01.peg.468	221360.RS9917_07000	5.8e-188	664.1	Synechococcus				ko:K03098					ko00000,ko04147				Bacteria	1G2YH@1117,1GYQX@1129,COG3040@1,COG3040@2	NA|NA|NA	M	Protein of unknown function (DUF3352)
fig|HK01.peg.469	221360.RS9917_06995	3e-41	174.5	Synechococcus	pspE												Bacteria	1G7VW@1117,1H1AE@1129,COG0607@1,COG0607@2	NA|NA|NA	P	Rhodanese-related sulfurtransferase
fig|HK01.peg.470	221360.RS9917_06990	1.2e-146	526.2	Synechococcus	hrcA	GO:0005575,GO:0005623,GO:0005886,GO:0006355,GO:0008150,GO:0009889,GO:0009890,GO:0009892,GO:0010468,GO:0010556,GO:0010558,GO:0010605,GO:0010629,GO:0016020,GO:0019219,GO:0019222,GO:0031323,GO:0031324,GO:0031326,GO:0031327,GO:0044464,GO:0045892,GO:0045934,GO:0048519,GO:0048523,GO:0050789,GO:0050794,GO:0051171,GO:0051172,GO:0051252,GO:0051253,GO:0060255,GO:0065007,GO:0071944,GO:0080090,GO:1902679,GO:…		ko:K03705					ko00000,ko03000				Bacteria	1G02M@1117,1GYNM@1129,COG1420@1,COG1420@2	NA|NA|NA	K	Negative regulator of class I heat shock genes (grpE- dnaK-dnaJ and groELS operons). Prevents heat-shock induction of these operons
fig|HK01.peg.471	59931.WH7805_10963	3.7e-219	767.3	Synechococcus	trpB	GO:0000162,GO:0005575,GO:0005622,GO:0005623,GO:0005737,GO:0006082,GO:0006520,GO:0006568,GO:0006576,GO:0006586,GO:0006725,GO:0006807,GO:0008150,GO:0008152,GO:0008652,GO:0009058,GO:0009072,GO:0009073,GO:0009308,GO:0009309,GO:0009987,GO:0016053,GO:0018130,GO:0019438,GO:0019752,GO:0034641,GO:0042401,GO:0042430,GO:0042435,GO:0043436,GO:0044106,GO:0044237,GO:0044238,GO:0044249,GO:0044271,GO:0044281,GO:…	4.2.1.20	ko:K01696	ko00260,ko00400,ko01100,ko01110,ko01130,ko01230,map00260,map00400,map01100,map01110,map01130,map01230	M00023	R00674,R02340,R02722	RC00209,RC00210,RC00700,RC00701,RC02868	ko00000,ko00001,ko00002,ko01000				Bacteria	1G0SQ@1117,1GZ6X@1129,COG0133@1,COG0133@2	NA|NA|NA	E	The beta subunit is responsible for the synthesis of L- tryptophan from indole and L-serine
fig|HK01.peg.472	221359.RS9916_36017	3.9e-48	197.2	Synechococcus	yciH	GO:0001731,GO:0002181,GO:0002183,GO:0002188,GO:0002190,GO:0002192,GO:0003674,GO:0003676,GO:0003723,GO:0003729,GO:0003743,GO:0005488,GO:0005575,GO:0005622,GO:0005623,GO:0005737,GO:0006412,GO:0006413,GO:0006518,GO:0006807,GO:0008135,GO:0008150,GO:0008152,GO:0009058,GO:0009059,GO:0009987,GO:0010467,GO:0016043,GO:0019538,GO:0022607,GO:0022613,GO:0022618,GO:0032991,GO:0034622,GO:0034641,GO:0034645,GO:…		ko:K03113	ko03013,map03013				ko00000,ko00001,ko03012				Bacteria	1G6P3@1117,1H0SE@1129,COG0023@1,COG0023@2	NA|NA|NA	J	Translation initiation factor
fig|HK01.peg.473	221359.RS9916_36022	1.3e-106	392.5	Synechococcus	cysC		2.7.1.25	ko:K00860	ko00230,ko00920,ko01100,ko01120,map00230,map00920,map01100,map01120	M00176	R00509,R04928	RC00002,RC00078	ko00000,ko00001,ko00002,ko01000				Bacteria	1G21C@1117,1GZWS@1129,COG0529@1,COG0529@2	NA|NA|NA	F	Catalyzes the synthesis of activated sulfate
fig|HK01.peg.474	221360.RS9917_06970	7e-155	553.5	Synechococcus													Bacteria	1G0KT@1117,1GZ17@1129,COG0628@1,COG0628@2	NA|NA|NA	S	Permease
fig|HK01.peg.475	221360.RS9917_06965	3e-71	274.6	Synechococcus	purE	GO:0008150,GO:0040007	5.4.99.18	ko:K01588	ko00230,ko01100,ko01110,ko01130,map00230,map01100,map01110,map01130	M00048	R07405	RC01947	ko00000,ko00001,ko00002,ko01000			iJN678.purE,iNJ661.Rv3275c	Bacteria	1G1AJ@1117,1H09V@1129,COG0041@1,COG0041@2	NA|NA|NA	F	Catalyzes the conversion of N5-carboxyaminoimidazole ribonucleotide (N5-CAIR) to 4-carboxy-5-aminoimidazole ribonucleotide (CAIR)
fig|HK01.peg.476	221360.RS9917_06960	2.8e-173	614.8	Synechococcus	nagA	GO:0003674,GO:0003824,GO:0005488,GO:0006040,GO:0006044,GO:0006046,GO:0006054,GO:0006082,GO:0008150,GO:0008152,GO:0008270,GO:0008448,GO:0009056,GO:0009987,GO:0016043,GO:0016054,GO:0016787,GO:0016810,GO:0016811,GO:0016999,GO:0017001,GO:0017144,GO:0019213,GO:0019262,GO:0019752,GO:0022607,GO:0042737,GO:0043167,GO:0043169,GO:0043436,GO:0043933,GO:0044085,GO:0044237,GO:0044248,GO:0044281,GO:0044282,GO:…	3.5.1.25	ko:K01443	ko00520,ko01130,map00520,map01130		R02059	RC00166,RC00300	ko00000,ko00001,ko01000			iEcolC_1368.EcolC_2979,iYL1228.KPN_00698	Bacteria	1G1RG@1117,1GYGF@1129,COG1820@1,COG1820@2	NA|NA|NA	G	Belongs to the metallo-dependent hydrolases superfamily. NagA family
fig|HK01.peg.477	585423.KR49_07715	4.3e-116	424.1	Synechococcus	chlM	GO:0006725,GO:0006778,GO:0006779,GO:0006807,GO:0008150,GO:0008152,GO:0009058,GO:0009987,GO:0015994,GO:0015995,GO:0018130,GO:0019438,GO:0030493,GO:0030494,GO:0033013,GO:0033014,GO:0034641,GO:0042440,GO:0044237,GO:0044249,GO:0044271,GO:0046148,GO:0046483,GO:0051186,GO:0051188,GO:0071704,GO:1901360,GO:1901362,GO:1901564,GO:1901566,GO:1901576	2.1.1.11	ko:K03428	ko00860,ko01100,ko01110,map00860,map01100,map01110		R04237	RC00003,RC00460	ko00000,ko00001,ko01000				Bacteria	1G0BU@1117,1GZ8J@1129,COG2227@1,COG2227@2	NA|NA|NA	H	Catalyzes the formation of Mg-protoporphyrin IX methyl ester and S-adenosyl-L-homocysteine from Mg-protoporphyrin IX and S-adenosyl-L-methionine
fig|HK01.peg.478	221359.RS9916_36062	3.6e-118	431.4	Synechococcus		GO:0000154,GO:0000455,GO:0001522,GO:0003674,GO:0003824,GO:0006139,GO:0006364,GO:0006396,GO:0006399,GO:0006400,GO:0006725,GO:0006807,GO:0008033,GO:0008150,GO:0008152,GO:0009451,GO:0009982,GO:0009987,GO:0010467,GO:0016070,GO:0016072,GO:0016853,GO:0016866,GO:0022613,GO:0031118,GO:0031119,GO:0034470,GO:0034641,GO:0034660,GO:0042254,GO:0043170,GO:0043412,GO:0044085,GO:0044237,GO:0044238,GO:0046483,GO:…	5.4.99.23	ko:K06180					ko00000,ko01000,ko03009				Bacteria	1G1W7@1117,1GZ1S@1129,COG0564@1,COG0564@2	NA|NA|NA	J	Pseudouridine synthase
fig|HK01.peg.479	221360.RS9917_06945	6.6e-123	446.8	Synechococcus	ycf29			ko:K02485,ko:K07684	ko02020,map02020	M00471			ko00000,ko00001,ko00002,ko02022				Bacteria	1G1TZ@1117,1GYRN@1129,COG2197@1,COG2197@2	NA|NA|NA	K	COG2197 Response regulator containing a CheY-like receiver domain and an HTH DNA-binding domain
fig|HK01.peg.480	221360.RS9917_06940	1.5e-65	255.8	Synechococcus													Bacteria	1GN6U@1117,1H0GE@1129,2BPHF@1,32I9Y@2	NA|NA|NA
fig|HK01.peg.481	221360.RS9917_06935	5.1e-162	577.4	Synechococcus	iscS		2.8.1.7	ko:K04487	ko00730,ko01100,ko04122,map00730,map01100,map04122		R07460,R11528,R11529	RC01789,RC02313	ko00000,ko00001,ko01000,ko02048,ko03016,ko03029				Bacteria	1G0D5@1117,1GYPR@1129,COG1104@1,COG1104@2	NA|NA|NA	E	COG1104 Cysteine sulfinate desulfinase cysteine desulfurase and related enzymes
fig|HK01.peg.482	221360.RS9917_06930	2e-37	161.4	Synechococcus													Bacteria	1GFM9@1117,1GZR1@1129,2B8NM@1,321Y3@2	NA|NA|NA
fig|HK01.peg.483	221360.RS9917_06930	1.7e-48	198.7	Synechococcus													Bacteria	1GFM9@1117,1GZR1@1129,2B8NM@1,321Y3@2	NA|NA|NA
fig|HK01.peg.484	166318.Syn8016DRAFT_1890	2.4e-37	162.2	Synechococcus	yqgC			ko:K09793					ko00000				Bacteria	1GRH5@1117,1H18A@1129,COG2839@1,COG2839@2	NA|NA|NA	S	Protein of unknown function (DUF456)
fig|HK01.peg.485	221360.RS9917_06915	8.6e-133	479.9	Synechococcus	rsmH	GO:0000154,GO:0001510,GO:0003674,GO:0003824,GO:0005575,GO:0005622,GO:0005623,GO:0005737,GO:0006139,GO:0006364,GO:0006396,GO:0006725,GO:0006807,GO:0008150,GO:0008152,GO:0008168,GO:0008170,GO:0008173,GO:0008649,GO:0008757,GO:0009451,GO:0009987,GO:0010467,GO:0016070,GO:0016072,GO:0016434,GO:0016740,GO:0016741,GO:0022613,GO:0031167,GO:0032259,GO:0034470,GO:0034641,GO:0034660,GO:0042254,GO:0043170,GO:…	2.1.1.199	ko:K03438					ko00000,ko01000,ko03009				Bacteria	1G0AR@1117,1GYGA@1129,COG0275@1,COG0275@2	NA|NA|NA	J	Specifically methylates the N4 position of cytidine in position 1402 (C1402) of 16S rRNA
fig|HK01.peg.486	59931.WH7805_10888	5.9e-235	819.7	Synechococcus	nuoD	GO:0003674,GO:0003824,GO:0003954,GO:0008137,GO:0008150,GO:0008152,GO:0016491,GO:0016651,GO:0016655,GO:0050136,GO:0055114	1.6.5.3	ko:K00333,ko:K05579,ko:K13378	ko00190,ko01100,map00190,map01100	M00144,M00145	R11945	RC00061	ko00000,ko00001,ko00002,ko01000	3.D.1			Bacteria	1G0Y1@1117,1GYH3@1129,COG0649@1,COG0649@2	NA|NA|NA	C	electron donor, via FMN and iron-sulfur (Fe-S) centers, to quinones in the respiratory and or the photosynthetic chain. The immediate electron acceptor for the enzyme in this species is believed to be plastoquinone. Couples the redox reaction to proton translocation, and thus conserves the redox energy in a proton gradient. Cyanobacterial NDH-1 also plays a role in inorganic carbon- concentration
fig|HK01.peg.487	221359.RS9916_36112	2.6e-36	158.3	Synechococcus													Bacteria	1GGRP@1117,1H13G@1129,2BT4I@1,32N95@2	NA|NA|NA	S	Protein of unknown function (DUF2752)
fig|HK01.peg.488	221359.RS9916_36117	7.2e-52	210.7	Synechococcus													Bacteria	1GMYM@1117,1H005@1129,2B8T6@1,32238@2	NA|NA|NA
fig|HK01.peg.492	221359.RS9916_26349	1.7e-55	222.2	Synechococcus													Bacteria	1G9QX@1117,1H1WN@1129,COG0515@1,COG0515@2	NA|NA|NA	KLT	serine threonine protein kinase
fig|HK01.peg.494	221359.RS9916_26344	6.7e-20	102.4	Synechococcus				ko:K08372	ko02020,map02020				ko00000,ko00001,ko01000,ko01002				Bacteria	1GNYP@1117,1H1X6@1129,COG0265@1,COG0265@2	NA|NA|NA	O	Trypsin-like serine proteases, typically periplasmic, contain C-terminal PDZ domain
fig|HK01.peg.496	43989.cce_1853	7.4e-10	70.9	Cyanothece													Bacteria	1G0B6@1117,3KJD5@43988,COG0515@1,COG0515@2	NA|NA|NA	T	Serine Threonine protein kinase
fig|HK01.peg.497	221359.RS9916_26334	5.9e-93	347.4	Synechococcus			3.5.1.28	ko:K11066,ko:K12287					ko00000,ko01000,ko01011,ko02044				Bacteria	1GPF6@1117,1H33K@1129,COG3023@1,COG3023@2	NA|NA|NA	V	N-acetylmuramoyl-L-alanine amidase
fig|HK01.peg.498	221359.RS9916_26324	2.6e-106	391.7	Synechococcus				ko:K07054					ko00000				Bacteria	1G9J1@1117,1H275@1129,COG2321@1,COG2321@2	NA|NA|NA	S	Putative neutral zinc metallopeptidase
fig|HK01.peg.500	221359.RS9916_26314	1.2e-133	482.6	Synechococcus													Bacteria	1G1DJ@1117,1H15H@1129,COG0657@1,COG0657@2	NA|NA|NA	I	Protein of unknown function (DUF1460)
fig|HK01.peg.501	221359.RS9916_26309	2e-183	648.7	Cyanobacteria													Bacteria	1G6DH@1117,2CC1C@1,2ZVZA@2	NA|NA|NA
fig|HK01.peg.503	221359.RS9916_26299	5.6e-283	979.5	Cyanobacteria	ftsZ			ko:K03531	ko04112,map04112				ko00000,ko00001,ko02048,ko03036,ko04812				Bacteria	1G357@1117,COG0206@1,COG0206@2	NA|NA|NA	D	Essential cell division protein that forms a contractile ring structure (Z ring) at the future cell division site. The regulation of the ring assembly controls the timing and the location of cell division. One of the functions of the FtsZ ring is to recruit other cell division proteins to the septum to produce a new cell wall between the dividing cells. Binds GTP and shows GTPase activity
fig|HK01.peg.504	221359.RS9916_26294	0.0	2186.4	Cyanobacteria	ftsA			ko:K03590,ko:K18640	ko04112,map04112				ko00000,ko00001,ko03036,ko04812				Bacteria	1GHC5@1117,COG0849@1,COG0849@2	NA|NA|NA	D	cell division
fig|HK01.peg.507	221359.RS9916_26284	5.4e-79	300.4	Synechococcus													Bacteria	1GRMJ@1117,1H1T6@1129,COG0515@1,COG0515@2	NA|NA|NA	KLT	serine threonine protein kinase
fig|HK01.peg.511	221359.RS9916_26269	4.7e-83	315.1	Synechococcus													Bacteria	1GH5C@1117,1H3AA@1129,COG1215@1,COG1215@2	NA|NA|NA	M	Glycosyl transferase family 21
fig|HK01.peg.513	59931.WH7805_10883	6.1e-70	270.0	Synechococcus		GO:0003674,GO:0003824,GO:0006732,GO:0006766,GO:0008150,GO:0008152,GO:0009058,GO:0009108,GO:0009110,GO:0009987,GO:0016289,GO:0016787,GO:0016788,GO:0016790,GO:0042180,GO:0042181,GO:0042372,GO:0042374,GO:0044237,GO:0044249,GO:0044281,GO:0044283,GO:0047617,GO:0051186,GO:0051188,GO:0071704,GO:1901576,GO:1901661,GO:1901663	3.1.2.28	ko:K07107,ko:K12073	ko00130,ko01100,ko01110,map00130,map01100,map01110	M00116	R07262	RC00004,RC00174	ko00000,ko00001,ko00002,ko01000				Bacteria	1G7XG@1117,1H0H5@1129,COG0824@1,COG0824@2	NA|NA|NA	H	Catalyzes the hydrolysis of 1,4-dihydroxy-2-naphthoyl- CoA (DHNA-CoA) to 1,4-dihydroxy-2-naphthoate (DHNA), a reaction involved in phylloquinone (vitamin K1) biosynthesis
fig|HK01.peg.514	221359.RS9916_36137	2.4e-23	114.0	Synechococcus													Bacteria	1GP1U@1117,1H23P@1129,2A5EQ@1,30U4I@2	NA|NA|NA
fig|HK01.peg.515	221359.RS9916_36142	6.1e-42	176.4	Synechococcus													Bacteria	1G9J3@1117,1H148@1129,COG2314@1,COG2314@2	NA|NA|NA	S	TM2 domain
fig|HK01.peg.516	221359.RS9916_36147	2.4e-141	508.8	Synechococcus	menE	GO:0003674,GO:0003824,GO:0005488,GO:0005515,GO:0006732,GO:0008150,GO:0008152,GO:0008756,GO:0009058,GO:0009108,GO:0009233,GO:0009234,GO:0009987,GO:0016043,GO:0016405,GO:0016874,GO:0016877,GO:0016878,GO:0022607,GO:0042180,GO:0042181,GO:0042802,GO:0043933,GO:0044085,GO:0044237,GO:0044249,GO:0044281,GO:0044283,GO:0051186,GO:0051188,GO:0051259,GO:0051260,GO:0051262,GO:0051289,GO:0065003,GO:0071704,GO:…	4.2.1.113,6.2.1.26	ko:K01911,ko:K02549	ko00130,ko01100,ko01110,map00130,map01100,map01110	M00116	R04030,R04031	RC00004,RC00014,RC01053	ko00000,ko00001,ko00002,ko01000			iECNA114_1301.ECNA114_2354,iECSF_1327.ECSF_2141,iEcE24377_1341.EcE24377A_2556,iEcHS_1320.EcHS_A2406,iJN678.menE,iLF82_1304.LF82_1314,iNRG857_1313.NRG857_11465	Bacteria	1G2RA@1117,1GYQV@1129,COG0318@1,COG0318@2	NA|NA|NA	IQ	COG0318 Acyl-CoA synthetases (AMP-forming) AMP-acid ligases II
fig|HK01.peg.517	221359.RS9916_36177	1.1e-159	569.3	Synechococcus	menC	GO:0008150,GO:0040007	4.2.1.113,5.1.1.20	ko:K02549,ko:K19802	ko00130,ko01100,ko01110,map00130,map01100,map01110	M00116	R04031,R10938	RC01053,RC03309	ko00000,ko00001,ko00002,ko01000			iNJ661.Rv0553	Bacteria	1G0R5@1117,1GYD6@1129,COG4948@1,COG4948@2	NA|NA|NA	H	Belongs to the mandelate racemase muconate lactonizing enzyme family
fig|HK01.peg.518	32051.SynWH7803_2318	9.4e-138	496.5	Synechococcus	menA	GO:0003674,GO:0003824,GO:0004659,GO:0006732,GO:0006733,GO:0006743,GO:0006744,GO:0006766,GO:0006775,GO:0008150,GO:0008152,GO:0009058,GO:0009108,GO:0009110,GO:0009233,GO:0009234,GO:0009987,GO:0016740,GO:0016765,GO:0032194,GO:0042180,GO:0042181,GO:0042362,GO:0042371,GO:0042373,GO:0044237,GO:0044249,GO:0044281,GO:0044283,GO:0051186,GO:0051188,GO:0071704,GO:1901576,GO:1901661,GO:1901663	2.5.1.74	ko:K02548	ko00130,ko01100,ko01110,map00130,map01100,map01110	M00116	R05617,R06858,R10757	RC02935,RC02936,RC03264	ko00000,ko00001,ko00002,ko01000,ko01006			iJN678.menA	Bacteria	1G0WR@1117,1GYXT@1129,COG1575@1,COG1575@2	NA|NA|NA	M	Involved in the synthesis of phylloquinone (vitamin K1). Catalyzes the transfer of a prenyl chain to 2-carboxy-1,4- naphthoquinone
fig|HK01.peg.519	221360.RS9917_06880	1.7e-212	745.3	Synechococcus	menF		5.4.4.2	ko:K02552	ko00130,ko01053,ko01100,ko01110,ko01130,map00130,map01053,map01100,map01110,map01130	M00116	R01717	RC00588	ko00000,ko00001,ko00002,ko01000				Bacteria	1G2H4@1117,1GYF4@1129,COG1169@1,COG1169@2	NA|NA|NA	HQ	Isochorismate synthase
fig|HK01.peg.520	221360.RS9917_06875	2.6e-153	548.1	Synechococcus	gshB	GO:0003674,GO:0003824,GO:0004363,GO:0005575,GO:0005622,GO:0005623,GO:0005737,GO:0006518,GO:0006575,GO:0006749,GO:0006750,GO:0006790,GO:0006807,GO:0008150,GO:0008152,GO:0009058,GO:0009987,GO:0016874,GO:0016879,GO:0016881,GO:0019184,GO:0034641,GO:0042398,GO:0042601,GO:0042763,GO:0043043,GO:0043603,GO:0043604,GO:0044237,GO:0044249,GO:0044271,GO:0044272,GO:0044424,GO:0044464,GO:0051186,GO:0051188,GO:…	6.3.2.2,6.3.2.3	ko:K01919,ko:K01920,ko:K05844	ko00270,ko00480,ko01100,map00270,map00480,map01100	M00118	R00497,R00894,R10993,R10994	RC00064,RC00090,RC00096,RC00141	ko00000,ko00001,ko00002,ko01000,ko03009			iJN678.gshB	Bacteria	1G0NW@1117,1GZBU@1129,COG0189@1,COG0189@2	NA|NA|NA	H	Belongs to the prokaryotic GSH synthase family
fig|HK01.peg.521	221360.RS9917_06870	2e-39	167.9	Synechococcus	grxC	GO:0003674,GO:0003824,GO:0005488,GO:0005575,GO:0005622,GO:0005623,GO:0005737,GO:0005829,GO:0008150,GO:0008152,GO:0015035,GO:0015036,GO:0016491,GO:0016667,GO:0033218,GO:0042277,GO:0043167,GO:0043168,GO:0043295,GO:0044424,GO:0044444,GO:0044464,GO:0048037,GO:0055114,GO:0072341,GO:1900750,GO:1901681		ko:K03676					ko00000,ko03110				Bacteria	1G7RH@1117,1H15Q@1129,COG0695@1,COG0695@2	NA|NA|NA	O	Has a glutathione-disulfide oxidoreductase activity in the presence of NADPH and glutathione reductase. Reduces low molecular weight disulfides and proteins
fig|HK01.peg.522	221359.RS9916_36227	4.4e-189	667.2	Synechococcus	prfB	GO:0003674,GO:0003676,GO:0003723,GO:0003747,GO:0005488,GO:0005575,GO:0005622,GO:0005623,GO:0005737,GO:0005829,GO:0006412,GO:0006415,GO:0006518,GO:0006807,GO:0008079,GO:0008135,GO:0008150,GO:0008152,GO:0009058,GO:0009059,GO:0009987,GO:0010467,GO:0016043,GO:0016149,GO:0019538,GO:0022411,GO:0032984,GO:0034641,GO:0034645,GO:0043043,GO:0043170,GO:0043603,GO:0043604,GO:0043624,GO:0043933,GO:0044237,GO:…		ko:K02836					ko00000,ko03012				Bacteria	1G1QH@1117,1GYIK@1129,COG1186@1,COG1186@2	NA|NA|NA	J	Peptide chain release factor 2 directs the termination of translation in response to the peptide chain termination codons UGA and UAA
fig|HK01.peg.523	221360.RS9917_06860	3.3e-13	79.7	Synechococcus													Bacteria	1G8YJ@1117,1H1HK@1129,2E3EH@1,32YDH@2	NA|NA|NA	S	Protein of unknown function (DUF3285)
fig|HK01.peg.524	221360.RS9917_06855	8.3e-62	243.4	Synechococcus	ybeY	GO:0000469,GO:0000478,GO:0003674,GO:0003824,GO:0004518,GO:0004519,GO:0004521,GO:0004540,GO:0005488,GO:0006139,GO:0006355,GO:0006364,GO:0006396,GO:0006412,GO:0006518,GO:0006725,GO:0006807,GO:0006950,GO:0008150,GO:0008152,GO:0009058,GO:0009059,GO:0009266,GO:0009408,GO:0009628,GO:0009889,GO:0009987,GO:0010467,GO:0010468,GO:0010556,GO:0016070,GO:0016072,GO:0016151,GO:0016787,GO:0016788,GO:0016892,GO:…	2.6.99.2,3.5.4.5	ko:K01489,ko:K03474,ko:K03595,ko:K07042	ko00240,ko00750,ko00983,ko01100,map00240,map00750,map00983,map01100	M00124	R01878,R02485,R05838,R08221	RC00074,RC00514,RC01476	ko00000,ko00001,ko00002,ko01000,ko03009,ko03029				Bacteria	1G6MI@1117,1H1AI@1129,COG0319@1,COG0319@2	NA|NA|NA	J	Single strand-specific metallo-endoribonuclease involved in late-stage 70S ribosome quality control and in maturation of the 3' terminus of the 16S rRNA
fig|HK01.peg.525	59931.WH7805_10813	3.6e-44	184.5	Synechococcus	dgkA		2.7.1.107,2.7.1.66	ko:K00887,ko:K00901	ko00550,ko00561,ko00564,ko01100,ko01110,ko04070,ko04072,ko05231,map00550,map00561,map00564,map01100,map01110,map04070,map04072,map05231		R02240,R05626	RC00002,RC00017	ko00000,ko00001,ko01000			iSB619.SA_RS07900	Bacteria	1G6IC@1117,1H0GS@1129,COG0818@1,COG0818@2	NA|NA|NA	M	Diacylglycerol kinase
fig|HK01.peg.526	221359.RS9916_36247	1.3e-97	362.5	Synechococcus	trpG	GO:0000162,GO:0003674,GO:0003824,GO:0004048,GO:0004049,GO:0005575,GO:0005622,GO:0005623,GO:0005737,GO:0005950,GO:0006082,GO:0006520,GO:0006568,GO:0006576,GO:0006586,GO:0006725,GO:0006807,GO:0008150,GO:0008152,GO:0008652,GO:0009058,GO:0009072,GO:0009073,GO:0009308,GO:0009309,GO:0009987,GO:0016053,GO:0016740,GO:0016757,GO:0016763,GO:0016829,GO:0016830,GO:0016833,GO:0018130,GO:0019438,GO:0019752,GO:…	2.4.2.18,2.6.1.85,4.1.3.27	ko:K00766,ko:K01658,ko:K01664,ko:K13497	ko00400,ko00405,ko00790,ko01100,ko01110,ko01130,ko01230,ko02024,ko02025,map00400,map00405,map00790,map01100,map01110,map01130,map01230,map02024,map02025	M00023	R00985,R00986,R01073,R01716	RC00010,RC00440,RC01418,RC02148,RC02414	ko00000,ko00001,ko00002,ko01000			iIT341.HP1281,iSBO_1134.SBO_1803,iSbBS512_1146.SbBS512_E1488,iYL1228.KPN_01256	Bacteria	1G0QK@1117,1GZ8F@1129,COG0512@1,COG0512@2	NA|NA|NA	EH	Anthranilate synthase
fig|HK01.peg.527	221360.RS9917_06840	7.9e-105	386.7	Synechococcus													Bacteria	1FZWM@1117,1GYAX@1129,COG2220@1,COG2220@2	NA|NA|NA	S	Zn-dependent hydrolases of the beta-lactamase fold
fig|HK01.peg.528	221360.RS9917_06835	1.9e-136	492.3	Synechococcus	ansB		3.5.1.1	ko:K01424	ko00250,ko00460,ko01100,ko01110,map00250,map00460,map01100,map01110		R00485	RC00010,RC02798	ko00000,ko00001,ko01000				Bacteria	1GDCN@1117,1GZI0@1129,COG0252@1,COG0252@2	NA|NA|NA	EJ	COG0252 L-asparaginase archaeal Glu-tRNAGln amidotransferase subunit D
fig|HK01.peg.529	221360.RS9917_06830	3.9e-164	584.3	Synechococcus	hisC		2.6.1.9	ko:K00817	ko00340,ko00350,ko00360,ko00400,ko00401,ko00960,ko01100,ko01110,ko01130,ko01230,map00340,map00350,map00360,map00400,map00401,map00960,map01100,map01110,map01130,map01230	M00026	R00694,R00734,R03243	RC00006,RC00888	ko00000,ko00001,ko00002,ko01000,ko01007				Bacteria	1G0BE@1117,1GYVN@1129,COG0079@1,COG0079@2	NA|NA|NA	E	Belongs to the class-II pyridoxal-phosphate-dependent aminotransferase family. Histidinol-phosphate aminotransferase subfamily
fig|HK01.peg.530	221360.RS9917_06820	3.9e-299	1033.5	Synechococcus	argS	GO:0003674,GO:0003824,GO:0004812,GO:0004814,GO:0005575,GO:0005622,GO:0005623,GO:0005737,GO:0005829,GO:0006082,GO:0006139,GO:0006399,GO:0006412,GO:0006418,GO:0006420,GO:0006518,GO:0006520,GO:0006725,GO:0006807,GO:0008150,GO:0008152,GO:0009058,GO:0009059,GO:0009987,GO:0010467,GO:0016070,GO:0016874,GO:0016875,GO:0019538,GO:0019752,GO:0034641,GO:0034645,GO:0034660,GO:0043038,GO:0043039,GO:0043043,GO:…	6.1.1.19	ko:K01887	ko00970,map00970	M00359,M00360	R03646	RC00055,RC00523	ko00000,ko00001,ko00002,ko01000,ko01007,ko03016,ko03029			iECABU_c1320.ECABU_c21380,iECNA114_1301.ECNA114_1940,iECSE_1348.ECSE_2111,iECSF_1327.ECSF_1736,iEcolC_1368.EcolC_1756,iJN746.PP_5089,iLF82_1304.LF82_0128,iNRG857_1313.NRG857_09405,iUMNK88_1353.UMNK88_2348,ic_1306.c2291	Bacteria	1G15V@1117,1GZC9@1129,COG0018@1,COG0018@2	NA|NA|NA	J	Arginyl-tRNA synthetase
fig|HK01.peg.531	221360.RS9917_06805	2.6e-126	458.4	Synechococcus	nadC	GO:0003674,GO:0003824,GO:0004514,GO:0005575,GO:0005622,GO:0005623,GO:0005737,GO:0006082,GO:0006139,GO:0006725,GO:0006732,GO:0006733,GO:0006753,GO:0006793,GO:0006796,GO:0006807,GO:0008150,GO:0008152,GO:0009056,GO:0009058,GO:0009108,GO:0009117,GO:0009165,GO:0009435,GO:0009987,GO:0016054,GO:0016740,GO:0016757,GO:0016763,GO:0017144,GO:0018130,GO:0019359,GO:0019362,GO:0019363,GO:0019438,GO:0019637,GO:…	1.4.3.16,2.4.2.19	ko:K00278,ko:K00767	ko00250,ko00760,ko01100,map00250,map00760,map01100	M00115	R00357,R00481,R03348	RC00006,RC02566,RC02877	ko00000,ko00001,ko00002,ko01000			iAF987.Gmet_1988,iHN637.CLJU_RS12010,iLJ478.TM1645	Bacteria	1G0FE@1117,1GYFM@1129,COG0157@1,COG0157@2	NA|NA|NA	H	Belongs to the NadC ModD family
fig|HK01.peg.532	59931.WH7805_10713	6.8e-71	273.5	Synechococcus													Bacteria	1GQ1V@1117,1H0Q4@1129,29WC9@1,30HXW@2	NA|NA|NA
fig|HK01.peg.533	59931.WH7805_10703	2e-218	765.0	Synechococcus	mnmE	GO:0003674,GO:0005488,GO:0005515,GO:0042802		ko:K03650			R08701	RC00053,RC00209,RC00870	ko00000,ko01000,ko03016				Bacteria	1G189@1117,1GZGE@1129,COG0486@1,COG0486@2	NA|NA|NA	J	Exhibits a very high intrinsic GTPase hydrolysis rate. Involved in the addition of a carboxymethylaminomethyl (cmnm) group at the wobble position (U34) of certain tRNAs, forming tRNA- cmnm(5)s(2)U34
fig|HK01.peg.534	221360.RS9917_06790	3.5e-58	231.1	Synechococcus				ko:K09928					ko00000				Bacteria	1G7YZ@1117,1H15V@1129,COG3216@1,COG3216@2	NA|NA|NA	S	protein conserved in bacteria
fig|HK01.peg.535	221360.RS9917_06760	0.0	1455.7	Synechococcus	relA	GO:0003674,GO:0003824,GO:0005575,GO:0005618,GO:0005623,GO:0005886,GO:0006139,GO:0006163,GO:0006725,GO:0006753,GO:0006793,GO:0006796,GO:0006807,GO:0006950,GO:0008150,GO:0008152,GO:0008728,GO:0008893,GO:0009116,GO:0009117,GO:0009119,GO:0009150,GO:0009259,GO:0009605,GO:0009987,GO:0009991,GO:0015949,GO:0015969,GO:0016020,GO:0016740,GO:0016772,GO:0016778,GO:0016787,GO:0016788,GO:0016794,GO:0019637,GO:…	2.7.6.5,3.1.7.2	ko:K00951,ko:K01139	ko00230,map00230		R00336,R00429	RC00002,RC00078	ko00000,ko00001,ko01000,ko03009			iSFV_1184.SFV_2673	Bacteria	1G0KC@1117,1GZG8@1129,COG0317@1,COG0317@2	NA|NA|NA	KT	In eubacteria ppGpp (guanosine 3'-diphosphate 5-' diphosphate) is a mediator of the stringent response that coordinates a variety of cellular activities in response to changes in nutritional abundance
fig|HK01.peg.536	221360.RS9917_06755	1.1e-260	905.6	Synechococcus	ykoD		3.6.3.24	ko:K02031,ko:K02032,ko:K10824,ko:K13896,ko:K15587,ko:K16784,ko:K16786,ko:K16787	ko02010,ko02024,map02010,map02024	M00239,M00349,M00440,M00581,M00582			ko00000,ko00001,ko00002,ko01000,ko02000	3.A.1.25,3.A.1.25.1,3.A.1.28,3.A.1.29,3.A.1.30,3.A.1.31,3.A.1.32,3.A.1.33,3.A.1.35,3.A.1.5,3.A.1.5.21,3.A.1.5.24			Bacteria	1G1N3@1117,1GYDK@1129,COG1123@1,COG4172@2	NA|NA|NA	P	ABC transporter
fig|HK01.peg.537	221360.RS9917_06735	5.2e-184	650.2	Synechococcus	rluD	GO:0000154,GO:0000455,GO:0001522,GO:0003674,GO:0003824,GO:0005575,GO:0005622,GO:0005623,GO:0005737,GO:0005829,GO:0006139,GO:0006364,GO:0006396,GO:0006725,GO:0006807,GO:0008150,GO:0008152,GO:0009451,GO:0009982,GO:0009987,GO:0010467,GO:0016070,GO:0016072,GO:0016853,GO:0016866,GO:0022613,GO:0031118,GO:0034470,GO:0034641,GO:0034660,GO:0042254,GO:0043170,GO:0043412,GO:0044085,GO:0044237,GO:0044238,GO:…	5.4.99.23	ko:K06180					ko00000,ko01000,ko03009				Bacteria	1G0FD@1117,1GYNG@1129,COG0564@1,COG0564@2	NA|NA|NA	J	Responsible for synthesis of pseudouridine from uracil
fig|HK01.peg.538	221360.RS9917_06730	6.7e-151	540.0	Synechococcus	ylqF	GO:0003674,GO:0003824,GO:0003924,GO:0008150,GO:0016462,GO:0016787,GO:0016817,GO:0016818,GO:0017111,GO:0022613,GO:0042254,GO:0044085,GO:0071840		ko:K14540					ko00000,ko03009				Bacteria	1G0E2@1117,1GYRK@1129,COG1161@1,COG1161@2	NA|NA|NA	S	Required for a late step of 50S ribosomal subunit assembly. Has GTPase activity
fig|HK01.peg.539	221360.RS9917_06725	3.9e-55	220.7	Synechococcus	usp												Bacteria	1G5T8@1117,1H0GK@1129,COG0589@1,COG0589@2	NA|NA|NA	T	Universal stress protein
fig|HK01.peg.540	221360.RS9917_06720	1.5e-214	751.9	Synechococcus	pgk	GO:0003674,GO:0003824,GO:0004618,GO:0005575,GO:0005622,GO:0005623,GO:0005737,GO:0005975,GO:0006082,GO:0006090,GO:0006091,GO:0006096,GO:0006139,GO:0006163,GO:0006164,GO:0006165,GO:0006725,GO:0006732,GO:0006733,GO:0006753,GO:0006754,GO:0006757,GO:0006793,GO:0006796,GO:0006807,GO:0008150,GO:0008152,GO:0009056,GO:0009058,GO:0009108,GO:0009117,GO:0009123,GO:0009124,GO:0009126,GO:0009127,GO:0009132,GO:…	2.7.2.3,5.3.1.1	ko:K00927,ko:K01803	ko00010,ko00051,ko00562,ko00710,ko01100,ko01110,ko01120,ko01130,ko01200,ko01230,map00010,map00051,map00562,map00710,map01100,map01110,map01120,map01130,map01200,map01230	M00001,M00002,M00003,M00165,M00166,M00308,M00552	R01015,R01512	RC00002,RC00043,RC00423	ko00000,ko00001,ko00002,ko01000,ko04147				Bacteria	1G2FM@1117,1GZ9B@1129,COG0126@1,COG0126@2	NA|NA|NA	F	Belongs to the phosphoglycerate kinase family
fig|HK01.peg.541	221360.RS9917_06715	1.9e-35	155.6	Synechococcus													Bacteria	1GNN6@1117,1H17E@1129,2B9PX@1,3232F@2	NA|NA|NA
fig|HK01.peg.542	32051.SynWH7803_2359	1.4e-125	456.1	Synechococcus	garR	GO:0003674,GO:0003824,GO:0005575,GO:0005622,GO:0005623,GO:0005737,GO:0005739,GO:0005759,GO:0006082,GO:0006520,GO:0006573,GO:0006574,GO:0006807,GO:0008150,GO:0008152,GO:0008442,GO:0009056,GO:0009063,GO:0009081,GO:0009083,GO:0009987,GO:0016054,GO:0016491,GO:0016614,GO:0016616,GO:0019752,GO:0031974,GO:0043226,GO:0043227,GO:0043229,GO:0043231,GO:0043233,GO:0043436,GO:0044237,GO:0044238,GO:0044248,GO:…	1.1.1.31,1.1.1.60	ko:K00020,ko:K00042	ko00280,ko00630,ko01100,map00280,map00630,map01100		R01745,R01747,R05066	RC00099	ko00000,ko00001,ko01000				Bacteria	1G1GH@1117,1GZD7@1129,COG2084@1,COG2084@2	NA|NA|NA	I	COG2084 3-hydroxyisobutyrate dehydrogenase and related beta-hydroxyacid dehydrogenases
fig|HK01.peg.543	221360.RS9917_06710	2.9e-99	368.2	Synechococcus													Bacteria	1G10T@1117,1H03F@1129,2CJMF@1,2Z83E@2	NA|NA|NA
fig|HK01.peg.544	221360.RS9917_06705	1.4e-171	609.0	Synechococcus	murG	GO:0000270,GO:0003674,GO:0003824,GO:0006022,GO:0006023,GO:0006024,GO:0006807,GO:0008150,GO:0008152,GO:0008194,GO:0008375,GO:0009058,GO:0009059,GO:0009252,GO:0009273,GO:0009987,GO:0016740,GO:0016757,GO:0016758,GO:0030203,GO:0034645,GO:0042546,GO:0043170,GO:0044036,GO:0044038,GO:0044085,GO:0044237,GO:0044249,GO:0044260,GO:0050511,GO:0070589,GO:0071554,GO:0071704,GO:0071840,GO:1901135,GO:1901137,GO:…	2.4.1.227	ko:K02563	ko00550,ko01100,ko01502,ko04112,map00550,map01100,map01502,map04112		R05032,R05662	RC00005,RC00049	ko00000,ko00001,ko01000,ko01011		GT28	iLJ478.TM0232,iSFV_1184.SFV_0083,iSF_1195.SF0087,iSFxv_1172.SFxv_0091,iS_1188.S0089	Bacteria	1G1I1@1117,1GZ3V@1129,COG0707@1,COG0707@2	NA|NA|NA	M	Cell wall formation. Catalyzes the transfer of a GlcNAc subunit on undecaprenyl-pyrophosphoryl-MurNAc-pentapeptide (lipid intermediate I) to form undecaprenyl-pyrophosphoryl-MurNAc- (pentapeptide)GlcNAc (lipid intermediate II)
fig|HK01.peg.545	32051.SynWH7803_2362	4.6e-176	624.0	Synechococcus	cobD		4.1.1.81	ko:K04720	ko00860,map00860		R06530	RC00517	ko00000,ko00001,ko01000				Bacteria	1G1FN@1117,1GZ9W@1129,COG0079@1,COG0079@2	NA|NA|NA	E	COG0079 Histidinol-phosphate aromatic aminotransferase and cobyric acid decarboxylase
fig|HK01.peg.546	64471.sync_2716	3.8e-45	188.7	Synechococcus													Bacteria	1G58B@1117,1GZ3Z@1129,COG1357@1,COG1357@2	NA|NA|NA	S	low-complexity proteins
fig|HK01.peg.547	59931.WH7805_10513	5e-307	1060.1	Synechococcus	gspD			ko:K02666					ko00000,ko02035,ko02044	3.A.15.2			Bacteria	1G1WE@1117,1GYP0@1129,COG1450@1,COG1450@2	NA|NA|NA	NU	Belongs to the GSP D family
fig|HK01.peg.548	221360.RS9917_06640	4.5e-63	248.1	Synechococcus				ko:K02664					ko00000,ko02035,ko02044				Bacteria	1GR3K@1117,1H0EB@1129,2F717@1,33ZGV@2	NA|NA|NA
fig|HK01.peg.549	221360.RS9917_06635	1.3e-144	520.0	Synechococcus				ko:K02662,ko:K02663					ko00000,ko02035,ko02044				Bacteria	1GQ1X@1117,1H0HZ@1129,COG4972@1,COG4972@2	NA|NA|NA	NU	Pilus assembly protein
fig|HK01.peg.550	221360.RS9917_06630	3.3e-206	724.2	Synechococcus	pyrD	GO:0000166,GO:0003674,GO:0003824,GO:0004152,GO:0004158,GO:0005488,GO:0005575,GO:0005622,GO:0005623,GO:0005737,GO:0005829,GO:0005886,GO:0006139,GO:0006206,GO:0006207,GO:0006220,GO:0006221,GO:0006725,GO:0006753,GO:0006793,GO:0006796,GO:0006807,GO:0008150,GO:0008152,GO:0009058,GO:0009112,GO:0009117,GO:0009165,GO:0009218,GO:0009220,GO:0009259,GO:0009260,GO:0009987,GO:0010181,GO:0016020,GO:0016491,GO:…	1.3.1.14,1.3.5.2	ko:K00254,ko:K02823,ko:K17828	ko00240,ko01100,map00240,map01100	M00051	R01868,R01869	RC00051	ko00000,ko00001,ko00002,ko01000			iEC042_1314.EC042_1029,iECIAI39_1322.ECIAI39_2202,iECUMN_1333.ECUMN_1134,iEcSMS35_1347.EcSMS35_2174,iPC815.YPO1415,iYL1228.KPN_00974	Bacteria	1G1C2@1117,1GYDG@1129,COG0167@1,COG0167@2	NA|NA|NA	F	Catalyzes the conversion of dihydroorotate to orotate with quinone as electron acceptor
fig|HK01.peg.551	221359.RS9916_36422	1.2e-100	372.9	Synechococcus	rnhA	GO:0003674,GO:0003824,GO:0004518,GO:0004519,GO:0004521,GO:0004523,GO:0004540,GO:0006139,GO:0006259,GO:0006260,GO:0006261,GO:0006271,GO:0006273,GO:0006401,GO:0006725,GO:0006807,GO:0008150,GO:0008152,GO:0009056,GO:0009057,GO:0009058,GO:0009059,GO:0009987,GO:0016070,GO:0016787,GO:0016788,GO:0016891,GO:0016893,GO:0019439,GO:0022616,GO:0033567,GO:0034641,GO:0034645,GO:0034655,GO:0043137,GO:0043170,GO:…	3.1.26.4	ko:K03469	ko03030,map03030				ko00000,ko00001,ko01000,ko03032				Bacteria	1G12J@1117,1GYK3@1129,COG0328@1,COG0328@2	NA|NA|NA	L	Endonuclease that specifically degrades the RNA of RNA- DNA hybrids
fig|HK01.peg.552	221360.RS9917_06620	2e-95	355.5	Synechococcus			3.5.1.28	ko:K01448	ko01503,map01503	M00727	R04112	RC00064,RC00141	ko00000,ko00001,ko00002,ko01000,ko01011,ko03036				Bacteria	1GCG7@1117,1GZFM@1129,COG0860@1,COG0860@2	NA|NA|NA	M	Protein of unknown function (DUF3747)
fig|HK01.peg.553	32051.SynWH7803_2371	3.6e-40	171.0	Synechococcus	rplL			ko:K02935	ko03010,map03010	M00178			br01610,ko00000,ko00001,ko00002,ko03011				Bacteria	1G6XE@1117,1H0IM@1129,COG0222@1,COG0222@2	NA|NA|NA	J	Forms part of the ribosomal stalk which helps the ribosome interact with GTP-bound translation factors. Is thus essential for accurate translation
fig|HK01.peg.554	221360.RS9917_06610	3.2e-84	317.8	Synechococcus	rplJ	GO:0003674,GO:0003735,GO:0005198,GO:0005488,GO:0005575,GO:0005618,GO:0005622,GO:0005623,GO:0005737,GO:0005829,GO:0005840,GO:0005886,GO:0006412,GO:0006417,GO:0006518,GO:0006807,GO:0008150,GO:0008152,GO:0009058,GO:0009059,GO:0009889,GO:0009890,GO:0009892,GO:0009987,GO:0010467,GO:0010468,GO:0010556,GO:0010558,GO:0010605,GO:0010608,GO:0010629,GO:0015934,GO:0016020,GO:0017148,GO:0019222,GO:0019538,GO:…		ko:K02864,ko:K02935	ko03010,map03010	M00178,M00179			br01610,ko00000,ko00001,ko00002,ko03011				Bacteria	1G51U@1117,1GYSE@1129,COG0244@1,COG0244@2	NA|NA|NA	J	Forms part of the ribosomal stalk, playing a central role in the interaction of the ribosome with GTP-bound translation factors
fig|HK01.peg.555	221360.RS9917_06605	8.3e-120	436.4	Synechococcus	rplA	GO:0000027,GO:0000470,GO:0003674,GO:0003676,GO:0003723,GO:0003735,GO:0005198,GO:0005488,GO:0005575,GO:0005618,GO:0005622,GO:0005623,GO:0005737,GO:0005829,GO:0005840,GO:0005886,GO:0006139,GO:0006364,GO:0006396,GO:0006412,GO:0006417,GO:0006446,GO:0006518,GO:0006725,GO:0006807,GO:0006996,GO:0008150,GO:0008152,GO:0009058,GO:0009059,GO:0009889,GO:0009890,GO:0009892,GO:0009987,GO:0010467,GO:0010468,GO:…		ko:K02863	ko03010,map03010	M00178,M00179			br01610,ko00000,ko00001,ko00002,ko03011				Bacteria	1G12N@1117,1GZDC@1129,COG0081@1,COG0081@2	NA|NA|NA	J	Binds directly to 23S rRNA. The L1 stalk is quite mobile in the ribosome, and is involved in E site tRNA release
fig|HK01.peg.556	64471.sync_2727	2e-68	265.0	Synechococcus	rplK	GO:0000027,GO:0003674,GO:0003676,GO:0003723,GO:0003735,GO:0005198,GO:0005488,GO:0005575,GO:0005618,GO:0005622,GO:0005623,GO:0005737,GO:0005829,GO:0005840,GO:0006412,GO:0006415,GO:0006518,GO:0006807,GO:0006950,GO:0006996,GO:0007154,GO:0008150,GO:0008152,GO:0009058,GO:0009059,GO:0009267,GO:0009605,GO:0009987,GO:0009991,GO:0010467,GO:0015934,GO:0015968,GO:0016043,GO:0019538,GO:0019843,GO:0022411,GO:…		ko:K02867	ko03010,map03010	M00178,M00179			br01610,ko00000,ko00001,ko00002,ko03011				Bacteria	1G4ZJ@1117,1H0AG@1129,COG0080@1,COG0080@2	NA|NA|NA	J	Forms part of the ribosomal stalk which helps the ribosome interact with GTP-bound translation factors
fig|HK01.peg.557	221360.RS9917_06595	9.6e-110	402.9	Synechococcus	nusG	GO:0005575,GO:0005618,GO:0005622,GO:0005623,GO:0005737,GO:0005829,GO:0005886,GO:0006139,GO:0006351,GO:0006353,GO:0006355,GO:0006725,GO:0006807,GO:0008150,GO:0008152,GO:0009058,GO:0009059,GO:0009889,GO:0009987,GO:0010467,GO:0010468,GO:0010556,GO:0016020,GO:0016070,GO:0018130,GO:0019219,GO:0019222,GO:0019438,GO:0030312,GO:0031323,GO:0031326,GO:0031554,GO:0031564,GO:0032774,GO:0034641,GO:0034645,GO:…		ko:K02601					ko00000,ko03009,ko03021				Bacteria	1G1V4@1117,1GYBT@1129,COG0250@1,COG0250@2	NA|NA|NA	K	Participates in transcription elongation, termination and antitermination
fig|HK01.peg.558	221360.RS9917_06590	4.2e-30	137.1	Synechococcus	secE	GO:0005575,GO:0005618,GO:0005623,GO:0005886,GO:0005887,GO:0008150,GO:0016020,GO:0016021,GO:0030312,GO:0031224,GO:0031226,GO:0040007,GO:0044425,GO:0044459,GO:0044464,GO:0071944		ko:K03073	ko02024,ko03060,ko03070,map02024,map03060,map03070	M00335			ko00000,ko00001,ko00002,ko02044	3.A.5.1,3.A.5.2			Bacteria	1G98H@1117,1H156@1129,COG0690@1,COG0690@2	NA|NA|NA	U	Essential subunit of the Sec protein translocation channel SecYEG. Clamps together the 2 halves of SecY. May contact the channel plug during translocation
fig|HK01.peg.559	221360.RS9917_06585	0.0	1386.7	Synechococcus	clpB			ko:K03694,ko:K03695	ko04213,map04213				ko00000,ko00001,ko03110				Bacteria	1GBCY@1117,1GYNV@1129,COG0542@1,COG0542@2	NA|NA|NA	O	Belongs to the ClpA ClpB family
fig|HK01.peg.560	221360.RS9917_06580	1e-62	246.1	Synechococcus	gloA		4.4.1.5	ko:K01759	ko00620,map00620		R02530	RC00004,RC00740	ko00000,ko00001,ko01000				Bacteria	1G504@1117,1H0G4@1129,COG0346@1,COG0346@2	NA|NA|NA	E	Lactoylglutathione lyase
fig|HK01.peg.561	221360.RS9917_06575	6e-225	786.6	Synechococcus	eno		4.2.1.11	ko:K01689	ko00010,ko00680,ko01100,ko01110,ko01120,ko01130,ko01200,ko01230,ko03018,ko04066,map00010,map00680,map01100,map01110,map01120,map01130,map01200,map01230,map03018,map04066	M00001,M00002,M00003,M00346,M00394	R00658	RC00349	ko00000,ko00001,ko00002,ko01000,ko03019,ko04147				Bacteria	1G0Y6@1117,1GZ7H@1129,COG0148@1,COG0148@2	NA|NA|NA	F	Catalyzes the reversible conversion of 2- phosphoglycerate into phosphoenolpyruvate. It is essential for the degradation of carbohydrates via glycolysis
fig|HK01.peg.562	221360.RS9917_06560	1.5e-289	1001.5	Synechococcus													Bacteria	1G0X9@1117,1GYBK@1129,COG0661@1,COG0661@2	NA|NA|NA	S	unusual protein kinase
fig|HK01.peg.563	221360.RS9917_06555	2.6e-25	121.3	Synechococcus													Bacteria	1GNN4@1117,1H176@1129,2A4CH@1,30SY9@2	NA|NA|NA
fig|HK01.peg.564	59931.WH7805_10423	4e-24	118.2	Synechococcus				ko:K07126					ko00000				Bacteria	1GNYC@1117,1H1WE@1129,COG3170@1,COG3170@2	NA|NA|NA	NU	Tfp pilus assembly protein FimV
fig|HK01.peg.565	221360.RS9917_06545	4.7e-190	670.6	Synechococcus	argJ	GO:0003674,GO:0003824,GO:0004042,GO:0004358,GO:0006082,GO:0006520,GO:0006525,GO:0006526,GO:0006591,GO:0006592,GO:0006807,GO:0008080,GO:0008150,GO:0008152,GO:0008652,GO:0009058,GO:0009064,GO:0009084,GO:0009987,GO:0016053,GO:0016407,GO:0016410,GO:0016740,GO:0016746,GO:0016747,GO:0019752,GO:0043436,GO:0044237,GO:0044238,GO:0044249,GO:0044281,GO:0044283,GO:0046394,GO:0071704,GO:1901564,GO:1901566,GO:…	2.3.1.1,2.3.1.35,2.7.2.8	ko:K00620,ko:K00930	ko00220,ko01100,ko01110,ko01130,ko01210,ko01230,map00220,map01100,map01110,map01130,map01210,map01230	M00028	R00259,R02282,R02649	RC00002,RC00004,RC00043,RC00064	ko00000,ko00001,ko00002,ko01000			iJN678.argJ	Bacteria	1G1H7@1117,1GZ07@1129,COG1364@1,COG1364@2	NA|NA|NA	E	Catalyzes two activities which are involved in the cyclic version of arginine biosynthesis the synthesis of N- acetylglutamate from glutamate and acetyl-CoA as the acetyl donor, and of ornithine by transacetylation between N(2)-acetylornithine and glutamate
fig|HK01.peg.566	221360.RS9917_06540	4.8e-84	317.4	Synechococcus	coaE	GO:0003674,GO:0003824,GO:0004140,GO:0006139,GO:0006163,GO:0006164,GO:0006725,GO:0006732,GO:0006753,GO:0006793,GO:0006796,GO:0006807,GO:0008150,GO:0008152,GO:0009058,GO:0009108,GO:0009117,GO:0009150,GO:0009152,GO:0009165,GO:0009259,GO:0009260,GO:0009987,GO:0015936,GO:0015937,GO:0016301,GO:0016310,GO:0016740,GO:0016772,GO:0016773,GO:0018130,GO:0019438,GO:0019637,GO:0019693,GO:0033865,GO:0033866,GO:…	2.7.1.24,3.2.2.23,4.2.99.18,5.4.99.23	ko:K00859,ko:K06180,ko:K10563	ko00770,ko01100,ko03410,map00770,map01100,map03410	M00120	R00130	RC00002,RC00078	ko00000,ko00001,ko00002,ko01000,ko03009,ko03400				Bacteria	1G5PV@1117,1H0FJ@1129,COG0237@1,COG0237@2	NA|NA|NA	F	Catalyzes the phosphorylation of the 3'-hydroxyl group of dephosphocoenzyme A to form coenzyme A
fig|HK01.peg.567	221360.RS9917_06525	6.1e-67	260.4	Synechococcus													Bacteria	1GNIW@1117,1H10Z@1129,2CBDT@1,32ITX@2	NA|NA|NA
fig|HK01.peg.568	221360.RS9917_06520	2.6e-272	944.1	Synechococcus	gatB	GO:0003674,GO:0003824,GO:0006082,GO:0006139,GO:0006399,GO:0006520,GO:0006725,GO:0006807,GO:0008150,GO:0008152,GO:0009987,GO:0016070,GO:0016874,GO:0016879,GO:0016884,GO:0019752,GO:0034641,GO:0034660,GO:0043038,GO:0043039,GO:0043170,GO:0043436,GO:0044237,GO:0044238,GO:0044281,GO:0046483,GO:0050567,GO:0070681,GO:0071704,GO:0090304,GO:0140098,GO:0140101,GO:1901360,GO:1901564	6.1.1.12,6.3.5.6,6.3.5.7	ko:K01876,ko:K02434	ko00970,ko01100,map00970,map01100	M00359,M00360	R03905,R04212,R05577	RC00010,RC00055,RC00523	ko00000,ko00001,ko00002,ko01000,ko01007,ko03016,ko03029				Bacteria	1G0H0@1117,1GYF1@1129,COG0064@1,COG0064@2	NA|NA|NA	J	Allows the formation of correctly charged Asn-tRNA(Asn) or Gln-tRNA(Gln) through the transamidation of misacylated Asp- tRNA(Asn) or Glu-tRNA(Gln) in organisms which lack either or both of asparaginyl-tRNA or glutaminyl-tRNA synthetases. The reaction takes place in the presence of glutamine and ATP through an activated phospho-Asp-tRNA(Asn) or phospho-Glu-tRNA(Gln)
fig|HK01.peg.569	221360.RS9917_06515	3.4e-168	597.8	Synechococcus	thiG		1.4.3.19,2.8.1.10	ko:K03149,ko:K03153	ko00730,ko01100,map00730,map01100		R07463,R10247	RC01788,RC03096,RC03097,RC03461	ko00000,ko00001,ko01000				Bacteria	1GPXB@1117,1GZ0V@1129,COG0665@1,COG0665@2	NA|NA|NA	E	COG0665 Glycine D-amino acid oxidases (deaminating)
fig|HK01.peg.570	32051.SynWH7803_2388	3.4e-82	310.8	Synechococcus	ndk	GO:0003674,GO:0003824,GO:0004550,GO:0005575,GO:0005622,GO:0005623,GO:0006139,GO:0006163,GO:0006165,GO:0006220,GO:0006725,GO:0006753,GO:0006793,GO:0006796,GO:0006807,GO:0008150,GO:0008152,GO:0009117,GO:0009132,GO:0009987,GO:0015949,GO:0016301,GO:0016310,GO:0016740,GO:0016772,GO:0016776,GO:0019205,GO:0019637,GO:0034641,GO:0044237,GO:0044238,GO:0044281,GO:0044464,GO:0046483,GO:0046939,GO:0055086,GO:…	2.7.4.6	ko:K00940	ko00230,ko00240,ko00983,ko01100,ko01110,ko01130,ko04016,map00230,map00240,map00983,map01100,map01110,map01130,map04016	M00049,M00050,M00052,M00053	R00124,R00139,R00156,R00330,R00570,R00722,R01137,R01857,R02093,R02326,R02331,R03530,R11894,R11895	RC00002	ko00000,ko00001,ko00002,ko01000,ko04131				Bacteria	1G4ZN@1117,1GYKN@1129,COG0105@1,COG0105@2	NA|NA|NA	F	Major role in the synthesis of nucleoside triphosphates other than ATP. The ATP gamma phosphate is transferred to the NDP beta phosphate via a ping-pong mechanism, using a phosphorylated active-site intermediate
fig|HK01.peg.571	32051.SynWH7803_2389	1.9e-310	1071.2	Synechococcus	speA	GO:0003674,GO:0003824,GO:0006082,GO:0006520,GO:0006525,GO:0006527,GO:0006576,GO:0006595,GO:0006596,GO:0006807,GO:0008150,GO:0008152,GO:0008792,GO:0009056,GO:0009058,GO:0009063,GO:0009064,GO:0009065,GO:0009308,GO:0009309,GO:0009445,GO:0009446,GO:0009987,GO:0016054,GO:0016829,GO:0016830,GO:0016831,GO:0019752,GO:0034641,GO:0042401,GO:0043436,GO:0044106,GO:0044237,GO:0044238,GO:0044248,GO:0044249,GO:…	4.1.1.19	ko:K01585	ko00330,ko01100,map00330,map01100	M00133	R00566	RC00299	ko00000,ko00001,ko00002,ko01000			iAPECO1_1312.APECO1_3590,iE2348C_1286.E2348C_3191,iEC55989_1330.EC55989_3231,iECABU_c1320.ECABU_c32250,iECED1_1282.ECED1_3401,iECIAI1_1343.ECIAI1_3071,iECIAI39_1322.ECIAI39_3358,iECO103_1326.ECO103_3518,iECO26_1355.ECO26_4037,iECOK1_1307.ECOK1_3327,iECP_1309.ECP_2933,iECS88_1305.ECS88_3221,iECSE_1348.ECSE_3207,iECSF_1327.ECSF_2737,iECSP_1301.ECSP_3909,iECUMN_1333.ECUMN_3290,iECW_1372.ECW_m3198,iE…	Bacteria	1G1C4@1117,1GYFT@1129,COG1166@1,COG1166@2	NA|NA|NA	H	Catalyzes the biosynthesis of agmatine from arginine
fig|HK01.peg.572	59931.WH7805_10314	2.8e-16	90.5	Synechococcus	crp1	GO:0000166,GO:0001067,GO:0003674,GO:0003676,GO:0003677,GO:0003700,GO:0005488,GO:0005515,GO:0006355,GO:0008150,GO:0009889,GO:0009891,GO:0009893,GO:0010468,GO:0010556,GO:0010557,GO:0010604,GO:0010628,GO:0017076,GO:0019219,GO:0019222,GO:0030551,GO:0030552,GO:0030554,GO:0031323,GO:0031325,GO:0031326,GO:0031328,GO:0032553,GO:0032555,GO:0032559,GO:0036094,GO:0042802,GO:0042803,GO:0043167,GO:0043168,GO:…		ko:K10914	ko02020,ko02024,ko02025,ko02026,ko05111,map02020,map02024,map02025,map02026,map05111				ko00000,ko00001,ko03000				Bacteria	1FZYC@1117,1GYZ5@1129,COG0664@1,COG0664@2	NA|NA|NA	K	Transcriptional regulator, Crp Fnr family
fig|HK01.peg.576	32051.SynWH7803_2390	7.3e-75	286.6	Synechococcus													Bacteria	1G5JB@1117,1GZN7@1129,COG5031@1,COG5031@2	NA|NA|NA	H	Coenzyme Q (ubiquinone) biosynthesis protein Coq4
fig|HK01.peg.577	221360.RS9917_06455	0.0	1509.6	Synechococcus	alaS	GO:0000049,GO:0003674,GO:0003676,GO:0003723,GO:0003824,GO:0004812,GO:0004813,GO:0005488,GO:0005575,GO:0005622,GO:0005623,GO:0005737,GO:0005829,GO:0006082,GO:0006139,GO:0006396,GO:0006399,GO:0006400,GO:0006412,GO:0006418,GO:0006419,GO:0006518,GO:0006520,GO:0006725,GO:0006807,GO:0008033,GO:0008150,GO:0008152,GO:0009058,GO:0009059,GO:0009451,GO:0009987,GO:0010467,GO:0016070,GO:0016597,GO:0016874,GO:…	6.1.1.7	ko:K01872	ko00970,map00970	M00359,M00360	R03038	RC00055,RC00523	ko00000,ko00001,ko00002,ko01000,ko01007,ko03016				Bacteria	1G0NP@1117,1GYMX@1129,COG0013@1,COG0013@2	NA|NA|NA	J	Catalyzes the attachment of alanine to tRNA(Ala) in a two-step reaction alanine is first activated by ATP to form Ala- AMP and then transferred to the acceptor end of tRNA(Ala). Also edits incorrectly charged Ser-tRNA(Ala) and Gly-tRNA(Ala) via its editing domain
fig|HK01.peg.578	221360.RS9917_06450	1.3e-54	219.2	Synechococcus													Bacteria	1GE0X@1117,1H0E2@1129,2C03P@1,33WJ0@2	NA|NA|NA
fig|HK01.peg.579	221359.RS9916_36657	0.0	2014.2	Synechococcus	helZ		2.7.11.1	ko:K08282					ko00000,ko01000				Bacteria	1G0S7@1117,1GYJG@1129,COG0553@1,COG0553@2	NA|NA|NA	L	Superfamily II DNA RNA helicases, SNF2 family
fig|HK01.peg.580	221360.RS9917_06440	2.6e-155	554.7	Synechococcus													Bacteria	1G005@1117,1GYRJ@1129,COG4279@1,COG4279@2	NA|NA|NA	S	SWIM zinc finger
fig|HK01.peg.581	221360.RS9917_06435	5e-64	250.8	Synechococcus													Bacteria	1G6WP@1117,1H1DJ@1129,2C3ZQ@1,32SCF@2	NA|NA|NA	S	MEKHLA domain
fig|HK01.peg.582	221360.RS9917_06430	5.3e-47	193.7	Synechococcus				ko:K13993	ko04141,map04141				ko00000,ko00001,ko03110				Bacteria	1G5PX@1117,1H0QY@1129,COG0071@1,COG0071@2	NA|NA|NA	O	Belongs to the small heat shock protein (HSP20) family
fig|HK01.peg.583	221360.RS9917_06425	1e-219	769.2	Synechococcus	mntH												Bacteria	1G6H4@1117,1H001@1129,COG1914@1,COG1914@2	NA|NA|NA	P	COG1914 Mn2 and Fe2 transporters of the NRAMP family
fig|HK01.peg.584	221360.RS9917_06420	6.3e-310	1069.3	Synechococcus	norV	GO:0000166,GO:0000302,GO:0001505,GO:0003674,GO:0003824,GO:0005488,GO:0005506,GO:0005515,GO:0005575,GO:0005622,GO:0005623,GO:0005737,GO:0006091,GO:0006807,GO:0006950,GO:0006979,GO:0008150,GO:0008152,GO:0009055,GO:0009056,GO:0009987,GO:0010035,GO:0010181,GO:0016043,GO:0016491,GO:0016651,GO:0016661,GO:0016662,GO:0016966,GO:0017144,GO:0022607,GO:0022900,GO:0032553,GO:0034641,GO:0036094,GO:0042133,GO:…	1.6.3.4	ko:K12264,ko:K22405	ko05132,map05132				ko00000,ko00001,ko01000			iE2348C_1286.E2348C_2967,iECED1_1282.ECED1_3159	Bacteria	1G080@1117,1GYX0@1129,COG0426@1,COG0426@2,COG1853@1,COG1853@2	NA|NA|NA	C	flavoprotein
fig|HK01.peg.585	221359.RS9916_36707	6.2e-300	1036.2	Synechococcus	norV	GO:0000166,GO:0000302,GO:0001505,GO:0003674,GO:0003824,GO:0005488,GO:0005506,GO:0005515,GO:0005575,GO:0005622,GO:0005623,GO:0005737,GO:0006091,GO:0006807,GO:0006950,GO:0006979,GO:0008150,GO:0008152,GO:0009055,GO:0009056,GO:0009987,GO:0010035,GO:0010181,GO:0016043,GO:0016491,GO:0016651,GO:0016661,GO:0016662,GO:0016966,GO:0017144,GO:0022607,GO:0022900,GO:0032553,GO:0034641,GO:0036094,GO:0042133,GO:…	1.6.3.4	ko:K12264,ko:K22405	ko05132,map05132				ko00000,ko00001,ko01000			iE2348C_1286.E2348C_2967,iECED1_1282.ECED1_3159	Bacteria	1G0DJ@1117,1GYDZ@1129,COG0426@1,COG0426@2,COG1853@1,COG1853@2	NA|NA|NA	C	Flavin reductase like domain
fig|HK01.peg.586	221360.RS9917_06410	1.2e-129	469.2	Synechococcus	rbr												Bacteria	1G3UB@1117,1H46V@1129,COG1592@1,COG1592@2	NA|NA|NA	C	Rubredoxin
fig|HK01.peg.587	84588.SYNW2370	8.5e-49	199.5	Synechococcus													Bacteria	1G6J8@1117,1H1B0@1129,COG1733@1,COG1733@2	NA|NA|NA	K	HxlR-like helix-turn-helix
fig|HK01.peg.588	585423.KR49_08165	3.2e-72	278.5	Synechococcus			1.5.1.38	ko:K00299,ko:K11811	ko00740,ko00920,ko01100,map00740,map00920,map01100		R05706,R07210,R10206	RC00126,RC01779,RC02556	ko00000,ko00001,ko01000				Bacteria	1G8TH@1117,1H0AS@1129,COG0431@1,COG0431@2	NA|NA|NA	S	Reductase
fig|HK01.peg.589	221360.RS9917_06400	6.8e-96	357.1	Synechococcus	yhhW			ko:K06911					ko00000				Bacteria	1G0UH@1117,1GYC7@1129,COG1741@1,COG1741@2	NA|NA|NA	S	Belongs to the pirin family
fig|HK01.peg.590	32051.SynWH7803_2410	1.1e-20	105.1	Synechococcus													Bacteria	1GNVF@1117,1H1PB@1129,2A537@1,30TRP@2	NA|NA|NA
fig|HK01.peg.591	221360.RS9917_06390	8.2e-27	125.9	Synechococcus													Bacteria	1GNGW@1117,1H0Y2@1129,2B9GR@1,322UR@2	NA|NA|NA
fig|HK01.peg.592	221360.RS9917_06385	0.0	1581.2	Synechococcus	gcvP	GO:0003674,GO:0003824,GO:0004375,GO:0005488,GO:0005515,GO:0005575,GO:0005618,GO:0005622,GO:0005623,GO:0005737,GO:0005829,GO:0005886,GO:0008150,GO:0008152,GO:0016020,GO:0016491,GO:0016638,GO:0016642,GO:0030312,GO:0040007,GO:0042802,GO:0044424,GO:0044444,GO:0044464,GO:0055114,GO:0071944	1.4.4.2	ko:K00281,ko:K00282	ko00260,ko00630,ko01100,ko01110,ko01130,ko01200,map00260,map00630,map01100,map01110,map01130,map01200	M00532	R01221,R03425	RC00022,RC00929,RC02834,RC02880	ko00000,ko00001,ko00002,ko01000			iECIAI39_1322.ECIAI39_3318	Bacteria	1G1HW@1117,1GYMF@1129,COG0403@1,COG0403@2,COG1003@1,COG1003@2	NA|NA|NA	E	The glycine cleavage system catalyzes the degradation of glycine. The P protein binds the alpha-amino group of glycine through its pyridoxal phosphate cofactor
fig|HK01.peg.593	221360.RS9917_06380	6.3e-61	240.0	Synechococcus	gcvH	GO:0001505,GO:0003674,GO:0003824,GO:0005488,GO:0005504,GO:0005575,GO:0005622,GO:0005623,GO:0005737,GO:0005829,GO:0006082,GO:0006520,GO:0006544,GO:0006546,GO:0006807,GO:0008150,GO:0008152,GO:0008289,GO:0009056,GO:0009063,GO:0009069,GO:0009071,GO:0009987,GO:0016054,GO:0017144,GO:0019464,GO:0019752,GO:0031405,GO:0031406,GO:0033293,GO:0036094,GO:0042133,GO:0042135,GO:0042737,GO:0043167,GO:0043168,GO:…		ko:K02437	ko00260,ko00630,ko01100,ko01110,ko01130,ko01200,map00260,map00630,map01100,map01110,map01130,map01200	M00532	R01221	RC00022,RC02834	ko00000,ko00001,ko00002			iE2348C_1286.E2348C_3156,iNJ661.Rv1826,iPC815.YPO0906	Bacteria	1G78F@1117,1H0HU@1129,COG0509@1,COG0509@2	NA|NA|NA	E	The glycine cleavage system catalyzes the degradation of glycine. The H protein shuttles the methylamine group of glycine from the P protein to the T protein
fig|HK01.peg.594	221360.RS9917_06375	6.7e-203	713.4	Synechococcus	ynbB	GO:0003674,GO:0003824,GO:0003962,GO:0004123,GO:0016740,GO:0016765,GO:0016829,GO:0016846	4.4.1.1	ko:K01758	ko00260,ko00270,ko00450,ko01100,ko01130,ko01230,map00260,map00270,map00450,map01100,map01130,map01230	M00338	R00782,R01001,R02408,R04770,R04930,R09366	RC00056,RC00069,RC00348,RC00382,RC00710,RC01209,RC01210,RC01245,RC02303	ko00000,ko00001,ko00002,ko01000,ko04147				Bacteria	1G03T@1117,1GYMJ@1129,COG4100@1,COG4100@2	NA|NA|NA	P	Cystathionine beta-lyase family protein (Involved in aluminum resistance)
fig|HK01.peg.595	221359.RS9916_36757	4.8e-162	577.0	Synechococcus	desC		1.14.19.1	ko:K00507	ko01040,ko01212,ko03320,ko04152,ko04212,map01040,map01212,map03320,map04152,map04212		R02222	RC00917	ko00000,ko00001,ko01000,ko01004				Bacteria	1G100@1117,1GYSI@1129,COG1398@1,COG1398@2	NA|NA|NA	I	desaturase
fig|HK01.peg.596	221360.RS9917_06365	1.3e-110	406.0	Synechococcus													Bacteria	1GMP3@1117,1GZE4@1129,2B8F1@1,321Q1@2	NA|NA|NA
fig|HK01.peg.597	221360.RS9917_06360	8e-171	606.3	Synechococcus	desC		1.14.19.1	ko:K00507	ko01040,ko01212,ko03320,ko04152,ko04212,map01040,map01212,map03320,map04152,map04212		R02222	RC00917	ko00000,ko00001,ko01000,ko01004				Bacteria	1G100@1117,1GYSI@1129,COG1398@1,COG1398@2	NA|NA|NA	I	desaturase
fig|HK01.peg.598	32051.SynWH7803_2418	1.8e-75	288.5	Synechococcus	rplI	GO:0003674,GO:0003676,GO:0003723,GO:0003735,GO:0005198,GO:0005488,GO:0005575,GO:0005618,GO:0005622,GO:0005623,GO:0005737,GO:0005829,GO:0005840,GO:0005886,GO:0006412,GO:0006518,GO:0006807,GO:0008150,GO:0008152,GO:0009058,GO:0009059,GO:0009987,GO:0010467,GO:0015934,GO:0016020,GO:0019538,GO:0019843,GO:0022625,GO:0022626,GO:0030312,GO:0032991,GO:0034641,GO:0034645,GO:0043043,GO:0043170,GO:0043226,GO:…		ko:K02939	ko03010,map03010	M00178			br01610,ko00000,ko00001,ko00002,ko03011				Bacteria	1G5T7@1117,1GZ37@1129,COG0359@1,COG0359@2	NA|NA|NA	J	Binds to the 23S rRNA
fig|HK01.peg.599	221359.RS9916_36782	4.7e-255	886.7	Synechococcus	dnaB	GO:0003674,GO:0003678,GO:0003824,GO:0004386,GO:0005575,GO:0005622,GO:0005623,GO:0005737,GO:0005829,GO:0006139,GO:0006259,GO:0006260,GO:0006261,GO:0006268,GO:0006725,GO:0006807,GO:0006996,GO:0008150,GO:0008152,GO:0009058,GO:0009059,GO:0009987,GO:0016043,GO:0016462,GO:0016787,GO:0016817,GO:0016818,GO:0017111,GO:0032392,GO:0032508,GO:0034641,GO:0034645,GO:0043170,GO:0044237,GO:0044238,GO:0044249,GO:…	3.6.4.12	ko:K02314	ko03030,ko04112,map03030,map04112				ko00000,ko00001,ko01000,ko03032				Bacteria	1G0R8@1117,1GYIF@1129,COG0305@1,COG0305@2	NA|NA|NA	L	Participates in initiation and elongation during chromosome replication
fig|HK01.peg.600	32051.SynWH7803_2420	0.0	1210.7	Synechococcus	gidA	GO:0000166,GO:0001510,GO:0002097,GO:0002098,GO:0003674,GO:0005488,GO:0005575,GO:0005622,GO:0005623,GO:0005737,GO:0005829,GO:0006139,GO:0006396,GO:0006399,GO:0006400,GO:0006725,GO:0006807,GO:0008033,GO:0008150,GO:0008152,GO:0009314,GO:0009411,GO:0009416,GO:0009451,GO:0009628,GO:0009987,GO:0010467,GO:0016070,GO:0030488,GO:0032259,GO:0034470,GO:0034641,GO:0034660,GO:0036094,GO:0043167,GO:0043168,GO:…		ko:K03495			R08701	RC00053,RC00209,RC00870	ko00000,ko03016,ko03036				Bacteria	1G0MP@1117,1GYGZ@1129,COG0445@1,COG0445@2	NA|NA|NA	D	NAD-binding protein involved in the addition of a carboxymethylaminomethyl (cmnm) group at the wobble position (U34) of certain tRNAs, forming tRNA-cmnm(5)s(2)U34
fig|HK01.peg.601	221360.RS9917_06330	9.5e-58	230.3	Synechococcus													Bacteria	1GE88@1117,1H0TX@1129,2F9QG@1,3420K@2	NA|NA|NA
fig|HK01.peg.602	221360.RS9917_06325	2.6e-89	334.7	Synechococcus	ubiC		4.1.3.40	ko:K03181	ko00130,ko01100,ko01110,map00130,map01100,map01110	M00117	R01302	RC00491,RC02148	ko00000,ko00001,ko00002,ko01000				Bacteria	1G2YI@1117,1GYRE@1129,COG3161@1,COG3161@2	NA|NA|NA	H	Chorismate lyase
fig|HK01.peg.603	221360.RS9917_06320	9e-61	239.6	Synechococcus													Bacteria	1GNFD@1117,1H0VI@1129,2A3VJ@1,30SDP@2	NA|NA|NA
fig|HK01.peg.604	64471.sync_2803	3.1e-63	248.1	Synechococcus													Bacteria	1G531@1117,1GZS1@1129,COG4803@1,COG4803@2	NA|NA|NA	S	membrane
fig|HK01.peg.605	74547.PMT_2181	1.2e-33	149.8	Cyanobacteria													Bacteria	1GEDD@1117,1MMTA@1212,2FAVT@1,3432Y@2	NA|NA|NA	F	Viral (Superfamily 1) RNA helicase
fig|HK01.peg.607	221360.RS9917_06300	2.8e-89	334.7	Synechococcus	sprT			ko:K02742					ko00000				Bacteria	1GMXZ@1117,1GZY0@1129,COG3091@1,COG3091@2	NA|NA|NA	S	SprT homologues.
fig|HK01.peg.608	221360.RS9917_06295	2.4e-66	258.1	Synechococcus													Bacteria	1GB17@1117,1H07X@1129,2F0VG@1,33UKD@2	NA|NA|NA
fig|HK01.peg.609	221360.RS9917_06290	0.0	1109.0	Synechococcus	ligA	GO:0003674,GO:0003824,GO:0003909,GO:0003911,GO:0005575,GO:0005622,GO:0005623,GO:0005737,GO:0005829,GO:0006139,GO:0006259,GO:0006266,GO:0006281,GO:0006284,GO:0006288,GO:0006725,GO:0006807,GO:0006950,GO:0006974,GO:0008150,GO:0008152,GO:0009987,GO:0016874,GO:0016886,GO:0033554,GO:0034641,GO:0043170,GO:0044237,GO:0044238,GO:0044260,GO:0044424,GO:0044444,GO:0044464,GO:0046483,GO:0050896,GO:0051103,GO:…	6.5.1.2	ko:K01972	ko03030,ko03410,ko03420,ko03430,map03030,map03410,map03420,map03430		R00382	RC00005	ko00000,ko00001,ko01000,ko03032,ko03400				Bacteria	1G12K@1117,1GYB0@1129,COG0272@1,COG0272@2	NA|NA|NA	L	DNA ligase that catalyzes the formation of phosphodiester linkages between 5'-phosphoryl and 3'-hydroxyl groups in double-stranded DNA using NAD as a coenzyme and as the energy source for the reaction. It is essential for DNA replication and repair of damaged DNA
fig|HK01.peg.610	59931.WH7805_10104	1.2e-16	91.7	Synechococcus													Bacteria	1GGXH@1117,1H25G@1129,2DGC0@1,2ZVCT@2	NA|NA|NA
fig|HK01.peg.611	232348.ADXL01000042_gene1613	2.4e-89	335.1	Synechococcus	ydjX	GO:0005575,GO:0005623,GO:0005886,GO:0016020,GO:0044464,GO:0071944											Bacteria	1G3PG@1117,1GYK7@1129,COG0398@1,COG0398@2	NA|NA|NA	S	SNARE associated Golgi protein
fig|HK01.peg.612	221359.RS9916_36932	0.0	1737.6	Synechococcus	valS	GO:0000287,GO:0002161,GO:0003674,GO:0003824,GO:0004812,GO:0004832,GO:0005488,GO:0005575,GO:0005622,GO:0005623,GO:0005737,GO:0005829,GO:0006082,GO:0006139,GO:0006399,GO:0006412,GO:0006417,GO:0006418,GO:0006438,GO:0006450,GO:0006518,GO:0006520,GO:0006725,GO:0006807,GO:0008150,GO:0008152,GO:0009058,GO:0009059,GO:0009889,GO:0009891,GO:0009893,GO:0009987,GO:0010467,GO:0010468,GO:0010556,GO:0010557,GO:…	6.1.1.9	ko:K01873	ko00970,map00970	M00359,M00360	R03665	RC00055,RC00523	ko00000,ko00001,ko00002,ko01000,ko01007,ko03016			iECH74115_1262.ECH74115_5779,iECNA114_1301.ECNA114_4481,iECO26_1355.ECO26_5428,iECSP_1301.ECSP_5359,iECs_1301.ECs5235,iG2583_1286.G2583_5088,iJN746.PP_0977,iSBO_1134.SBO_4182,iSSON_1240.SSON_4443,iYL1228.KPN_04663,iZ_1308.Z5870	Bacteria	1G14J@1117,1GZ0C@1129,COG0525@1,COG0525@2	NA|NA|NA	J	amino acids such as threonine, to avoid such errors, it has a posttransfer editing activity that hydrolyzes mischarged Thr-tRNA(Val) in a tRNA-dependent manner
fig|HK01.peg.613	64471.sync_2827	9.7e-104	382.9	Synechococcus													Bacteria	1GCDN@1117,1GZ2P@1129,COG3751@1,COG3751@2	NA|NA|NA	O	2OG-Fe(II) oxygenase superfamily
fig|HK01.peg.614	221360.RS9917_06240	2.7e-58	231.5	Synechococcus													Bacteria	1GN2X@1117,1H09S@1129,29ACJ@1,2ZXD2@2	NA|NA|NA
fig|HK01.peg.615	221359.RS9916_36962	8.6e-38	162.5	Synechococcus													Bacteria	1GEM1@1117,1H14H@1129,2F9P6@1,341ZB@2	NA|NA|NA
fig|HK01.peg.616	221360.RS9917_06225	1e-53	216.1	Synechococcus	zur	GO:0000976,GO:0001067,GO:0001130,GO:0001217,GO:0003674,GO:0003676,GO:0003677,GO:0003690,GO:0003700,GO:0005488,GO:0005515,GO:0005575,GO:0005623,GO:0005886,GO:0006139,GO:0006351,GO:0006355,GO:0006725,GO:0006807,GO:0008150,GO:0008152,GO:0008270,GO:0009058,GO:0009059,GO:0009889,GO:0009890,GO:0009891,GO:0009892,GO:0009893,GO:0009987,GO:0010035,GO:0010038,GO:0010043,GO:0010467,GO:0010468,GO:0010556,GO:…		ko:K02076,ko:K03711,ko:K09823	ko02024,map02024				ko00000,ko00001,ko03000				Bacteria	1G6R1@1117,1H0QD@1129,COG0735@1,COG0735@2	NA|NA|NA	P	Belongs to the Fur family
fig|HK01.peg.617	221359.RS9916_36997	4.2e-42	177.9	Synechococcus													Bacteria	1G6XV@1117,1H0UU@1129,COG2389@1,COG2389@2	NA|NA|NA	S	metal-binding protein
fig|HK01.peg.618	221359.RS9916_37002	9.1e-127	459.9	Synechococcus	mazG	GO:0003674,GO:0003824,GO:0006139,GO:0006163,GO:0006195,GO:0006203,GO:0006213,GO:0006220,GO:0006244,GO:0006725,GO:0006753,GO:0006793,GO:0006796,GO:0006807,GO:0008150,GO:0008152,GO:0009056,GO:0009058,GO:0009116,GO:0009117,GO:0009119,GO:0009141,GO:0009143,GO:0009144,GO:0009146,GO:0009147,GO:0009149,GO:0009151,GO:0009155,GO:0009164,GO:0009166,GO:0009199,GO:0009200,GO:0009203,GO:0009204,GO:0009208,GO:…	3.6.1.66,3.6.1.9	ko:K02428,ko:K02499,ko:K04765	ko00230,ko00240,ko00760,ko00770,ko01100,map00230,map00240,map00760,map00770,map01100		R00086,R00087,R00103,R00287,R00426,R00515,R00662,R00720,R01855,R02100,R02720,R03004,R03036,R03531,R11323	RC00002	ko00000,ko00001,ko01000,ko03036			iJN678.sll1005	Bacteria	1G151@1117,1GYYW@1129,COG1694@1,COG3956@2	NA|NA|NA	S	MazG family
fig|HK01.peg.620	221360.RS9917_06205	4.7e-57	227.3	Synechococcus	yaeJ	GO:0003674,GO:0003676,GO:0003723,GO:0003747,GO:0003824,GO:0004045,GO:0005488,GO:0006412,GO:0006414,GO:0006415,GO:0006417,GO:0006518,GO:0006807,GO:0008079,GO:0008135,GO:0008150,GO:0008152,GO:0009058,GO:0009059,GO:0009889,GO:0009987,GO:0010467,GO:0010468,GO:0010556,GO:0010608,GO:0016043,GO:0016150,GO:0016787,GO:0016788,GO:0019222,GO:0019538,GO:0022411,GO:0031323,GO:0031326,GO:0032268,GO:0032984,GO:…		ko:K15034					ko00000,ko03012				Bacteria	1GRA5@1117,1H0F0@1129,COG1186@1,COG1186@2	NA|NA|NA	J	chain release factor
fig|HK01.peg.621	232348.ADXL01000044_gene1479	5.1e-157	560.5	Synechococcus	speE	GO:0003674,GO:0003824,GO:0004766,GO:0005575,GO:0005622,GO:0005623,GO:0005737,GO:0005829,GO:0006576,GO:0006595,GO:0006596,GO:0006807,GO:0008150,GO:0008152,GO:0008216,GO:0008295,GO:0009058,GO:0009308,GO:0009309,GO:0009987,GO:0010487,GO:0016740,GO:0016765,GO:0034641,GO:0042401,GO:0043918,GO:0043919,GO:0044106,GO:0044237,GO:0044249,GO:0044271,GO:0044424,GO:0044444,GO:0044464,GO:0050314,GO:0071704,GO:…	2.5.1.16	ko:K00797	ko00270,ko00330,ko00410,ko00480,ko01100,map00270,map00330,map00410,map00480,map01100	M00034,M00133	R01920,R02869,R08359	RC00021,RC00053	ko00000,ko00001,ko00002,ko01000			iYO844.BSU37500	Bacteria	1G36Y@1117,1GYAZ@1129,COG0421@1,COG0421@2	NA|NA|NA	H	Catalyzes the irreversible transfer of a propylamine group from the amino donor S-adenosylmethioninamine (decarboxy- AdoMet) to putrescine (1,4-diaminobutane) to yield spermidine
fig|HK01.peg.622	232348.ADXL01000044_gene1480	2.7e-144	518.1	Synechococcus	speB	GO:0003674,GO:0003824,GO:0005575,GO:0005622,GO:0005623,GO:0005737,GO:0006576,GO:0006595,GO:0006596,GO:0006807,GO:0008150,GO:0008152,GO:0008216,GO:0008295,GO:0009058,GO:0009308,GO:0009309,GO:0009987,GO:0016787,GO:0016810,GO:0016813,GO:0034641,GO:0042401,GO:0044106,GO:0044237,GO:0044249,GO:0044271,GO:0044424,GO:0044464,GO:0071704,GO:0097164,GO:1901564,GO:1901566,GO:1901576	3.5.3.11	ko:K01480	ko00330,ko01100,map00330,map01100	M00133	R01157	RC00024,RC00329	ko00000,ko00001,ko00002,ko01000				Bacteria	1G1JZ@1117,1GZUN@1129,COG0010@1,COG0010@2	NA|NA|NA	E	Belongs to the arginase family
fig|HK01.peg.623	221360.RS9917_06185	1.7e-51	208.8	Synechococcus			1.8.1.9	ko:K00384	ko00450,map00450		R02016,R03596,R09372	RC00013,RC02518,RC02873	ko00000,ko00001,ko01000				Bacteria	1GN4D@1117,1H0CI@1129,COG0664@1,COG0664@2	NA|NA|NA	T	COG0664 cAMP-binding proteins - catabolite gene activator and regulatory subunit of cAMP-dependent protein kinases
fig|HK01.peg.624	221359.RS9916_37042	4.3e-09	66.6	Synechococcus													Bacteria	1GNS8@1117,1H1H6@1129,2A4TW@1,30TFC@2	NA|NA|NA
fig|HK01.peg.625	221359.RS9916_37047	1.2e-173	615.9	Synechococcus	gcvT		2.1.2.10	ko:K00605	ko00260,ko00630,ko00670,ko01100,ko01110,ko01130,ko01200,map00260,map00630,map00670,map01100,map01110,map01130,map01200	M00532	R01221,R02300,R04125	RC00022,RC00069,RC00183,RC02834	ko00000,ko00001,ko00002,ko01000				Bacteria	1G0GR@1117,1GYU4@1129,COG0404@1,COG0404@2	NA|NA|NA	E	The glycine cleavage system catalyzes the degradation of glycine
fig|HK01.peg.626	221359.RS9916_37052	0.0	1075.1	Synechococcus	aspS	GO:0003674,GO:0003824,GO:0004812,GO:0004815,GO:0005575,GO:0005622,GO:0005623,GO:0005737,GO:0005829,GO:0006082,GO:0006139,GO:0006399,GO:0006412,GO:0006418,GO:0006422,GO:0006518,GO:0006520,GO:0006725,GO:0006807,GO:0008150,GO:0008152,GO:0009058,GO:0009059,GO:0009987,GO:0010467,GO:0016070,GO:0016874,GO:0016875,GO:0019538,GO:0019752,GO:0034641,GO:0034645,GO:0034660,GO:0043038,GO:0043039,GO:0043043,GO:…	6.1.1.12	ko:K01876	ko00970,map00970	M00359,M00360	R05577	RC00055,RC00523	ko00000,ko00001,ko00002,ko01000,ko01007,ko03016,ko03029			iJN678.aspS,iSFV_1184.SFV_1868	Bacteria	1G0W7@1117,1GZ7Y@1129,COG0173@1,COG0173@2	NA|NA|NA	J	Aspartyl-tRNA synthetase with relaxed tRNA specificity since it is able to aspartylate not only its cognate tRNA(Asp) but also tRNA(Asn). Reaction proceeds in two steps L-aspartate is first activated by ATP to form Asp-AMP and then transferred to the acceptor end of tRNA(Asp Asn)
fig|HK01.peg.627	221360.RS9917_06165	4.9e-138	497.3	Synechococcus	sigC			ko:K03086,ko:K03087	ko02026,ko05111,map02026,map05111				ko00000,ko00001,ko03021				Bacteria	1G15N@1117,1H48H@1129,COG0568@1,COG0568@2	NA|NA|NA	K	Sigma factors are initiation factors that promote the attachment of RNA polymerase to specific initiation sites and are then released
fig|HK01.peg.628	221360.RS9917_06165	1.4e-20	104.8	Synechococcus	sigC			ko:K03086,ko:K03087	ko02026,ko05111,map02026,map05111				ko00000,ko00001,ko03021				Bacteria	1G15N@1117,1H48H@1129,COG0568@1,COG0568@2	NA|NA|NA	K	Sigma factors are initiation factors that promote the attachment of RNA polymerase to specific initiation sites and are then released
fig|HK01.peg.629	59931.WH7805_09944	1.7e-76	292.0	Synechococcus	dps			ko:K04047					ko00000,ko03036				Bacteria	1G586@1117,1H0B1@1129,COG0783@1,COG0783@2	NA|NA|NA	P	Belongs to the Dps family
fig|HK01.peg.630	221359.RS9916_37067	4.6e-302	1043.1	Synechococcus	pyrG	GO:0005575,GO:0005623,GO:0005886,GO:0008150,GO:0016020,GO:0040007,GO:0044464,GO:0071944	6.3.4.2	ko:K01937	ko00240,ko01100,map00240,map01100	M00052	R00571,R00573	RC00010,RC00074	ko00000,ko00001,ko00002,ko01000			iHN637.CLJU_RS01075,iNJ661.Rv1699	Bacteria	1G0ET@1117,1GYEF@1129,COG0504@1,COG0504@2	NA|NA|NA	F	Catalyzes the ATP-dependent amination of UTP to CTP with either L-glutamine or ammonia as the source of nitrogen. Regulates intracellular CTP levels through interactions with the four ribonucleotide triphosphates
fig|HK01.peg.631	32051.SynWH7803_2462	2.6e-93	348.2	Synechococcus	queE	GO:0005575,GO:0005622,GO:0005623,GO:0005737,GO:0005829,GO:0044424,GO:0044444,GO:0044464	1.97.1.4,4.3.99.3	ko:K04068,ko:K10026	ko00790,ko01100,map00790,map01100		R04710,R10002	RC02989	ko00000,ko00001,ko01000,ko03016				Bacteria	1G13F@1117,1GZJC@1129,COG0602@1,COG0602@2	NA|NA|NA	H	Catalyzes the complex heterocyclic radical-mediated conversion of 6-carboxy-5,6,7,8-tetrahydropterin (CPH4) to 7- carboxy-7-deazaguanine (CDG), a step common to the biosynthetic pathways of all 7-deazapurine-containing compounds
fig|HK01.peg.632	221360.RS9917_06140	1.6e-72	278.9	Synechococcus	eco	GO:0003674,GO:0004857,GO:0004866,GO:0004867,GO:0005575,GO:0005623,GO:0006807,GO:0008150,GO:0008152,GO:0009892,GO:0010466,GO:0010605,GO:0010951,GO:0019222,GO:0019538,GO:0030162,GO:0030234,GO:0030288,GO:0030313,GO:0030414,GO:0031323,GO:0031324,GO:0031975,GO:0032268,GO:0032269,GO:0042597,GO:0043086,GO:0043170,GO:0044092,GO:0044238,GO:0044464,GO:0045861,GO:0048519,GO:0048523,GO:0050789,GO:0050790,GO:…		ko:K08276					ko00000				Bacteria	1GDT5@1117,1H0FE@1129,COG4574@1,COG4574@2	NA|NA|NA	S	Belongs to the protease inhibitor I11 (ecotin) family
fig|HK01.peg.633	221360.RS9917_06135	5.9e-110	403.7	Synechococcus	queC		6.3.4.20	ko:K06920	ko00790,ko01100,map00790,map01100		R09978	RC00959	ko00000,ko00001,ko01000,ko03016			iAF987.Gmet_3075	Bacteria	1G24C@1117,1GYSF@1129,COG0603@1,COG0603@2	NA|NA|NA	F	Catalyzes the ATP-dependent conversion of 7-carboxy-7- deazaguanine (CDG) to 7-cyano-7-deazaguanine (preQ(0))
fig|HK01.peg.634	221360.RS9917_06130	3.6e-209	734.2	Synechococcus	pabB		2.6.1.85,4.1.3.27,4.1.3.38	ko:K01657,ko:K01665,ko:K03342,ko:K13950	ko00400,ko00405,ko00790,ko01100,ko01110,ko01130,ko01230,ko02024,ko02025,map00400,map00405,map00790,map01100,map01110,map01130,map01230,map02024,map02025	M00023	R00985,R00986,R01716,R05553	RC00010,RC01418,RC01843,RC02148,RC02414	ko00000,ko00001,ko00002,ko01000,ko01007				Bacteria	1GCX6@1117,1GZFG@1129,COG0147@1,COG0147@2	NA|NA|NA	EH	COG0147 Anthranilate para-aminobenzoate synthases component I
fig|HK01.peg.635	221360.RS9917_06125	4.3e-102	377.9	Synechococcus	pabC	GO:0003674,GO:0003824,GO:0005488,GO:0006082,GO:0006575,GO:0006725,GO:0006732,GO:0006760,GO:0006807,GO:0008144,GO:0008150,GO:0008152,GO:0008696,GO:0009987,GO:0016829,GO:0016830,GO:0016833,GO:0019752,GO:0019842,GO:0030170,GO:0034641,GO:0036094,GO:0042558,GO:0043167,GO:0043168,GO:0043436,GO:0043603,GO:0044237,GO:0044281,GO:0046483,GO:0048037,GO:0050662,GO:0051186,GO:0070279,GO:0071704,GO:0097159,GO:…	2.6.1.42,4.1.3.38	ko:K00826,ko:K02619	ko00270,ko00280,ko00290,ko00770,ko00790,ko01100,ko01110,ko01130,ko01210,ko01230,map00270,map00280,map00290,map00770,map00790,map01100,map01110,map01130,map01210,map01230	M00019,M00036,M00119,M00570	R01090,R01214,R02199,R05553,R10991	RC00006,RC00036,RC01843,RC02148	ko00000,ko00001,ko00002,ko01000,ko01007			iAPECO1_1312.APECO1_177,iE2348C_1286.E2348C_1188,iECED1_1282.ECED1_1239,iECNA114_1301.ECNA114_1153,iECOK1_1307.ECOK1_1203,iECS88_1305.ECS88_1110,iECSF_1327.ECSF_0995,iECUMN_1333.ECUMN_1273,iJN746.PP_1917,iPC815.YPO1603,iUMN146_1321.UM146_11845,iUTI89_1310.UTI89_C1222,ic_1306.c1366	Bacteria	1GC8S@1117,1GYYI@1129,COG0115@1,COG0115@2	NA|NA|NA	EH	Branched-chain amino acid aminotransferase 4-amino-4-deoxychorismate lyase
fig|HK01.peg.636	221360.RS9917_06120	1.7e-245	855.1	Synechococcus	yveA												Bacteria	1GMT8@1117,1GZN2@1129,COG0531@1,COG0531@2	NA|NA|NA	E	Amino acid permease family protein
fig|HK01.peg.637	221360.RS9917_06115	1.2e-81	309.7	Synechococcus	cah		4.2.1.1	ko:K01673	ko00910,map00910		R00132,R10092	RC02807	ko00000,ko00001,ko01000				Bacteria	1G3RZ@1117,1GZ8U@1129,COG0288@1,COG0288@2	NA|NA|NA	P	Reversible hydration of carbon dioxide
fig|HK01.peg.638	221359.RS9916_37112	4.3e-124	450.7	Synechococcus	urtE			ko:K11963	ko02010,map02010	M00323			ko00000,ko00001,ko00002,ko02000	3.A.1.4.4,3.A.1.4.5			Bacteria	1G0UF@1117,1GYQZ@1129,COG0410@1,COG0410@2	NA|NA|NA	E	ABC transporter, ATP-binding protein
fig|HK01.peg.639	166314.Syncc8109_2676	4.7e-129	467.2	Synechococcus	urtD			ko:K11962	ko02010,map02010	M00323			ko00000,ko00001,ko00002,ko02000	3.A.1.4.4,3.A.1.4.5			Bacteria	1G2Q2@1117,1GZ29@1129,COG4674@1,COG4674@2	NA|NA|NA	S	ABC transporter, ATP-binding protein
fig|HK01.peg.640	59931.WH7805_09854	1.1e-203	715.7	Synechococcus	urtC			ko:K11961	ko02010,map02010	M00323			ko00000,ko00001,ko00002,ko02000	3.A.1.4.4,3.A.1.4.5			Bacteria	1G0QD@1117,1GYNB@1129,COG4177@1,COG4177@2	NA|NA|NA	P	Belongs to the binding-protein-dependent transport system permease family
fig|HK01.peg.641	59931.WH7805_09849	1.9e-193	681.8	Synechococcus	urtB			ko:K11960	ko02010,map02010	M00323			ko00000,ko00001,ko00002,ko02000	3.A.1.4.4,3.A.1.4.5			Bacteria	1G22F@1117,1GZDA@1129,COG0559@1,COG0559@2	NA|NA|NA	P	Belongs to the binding-protein-dependent transport system permease family
fig|HK01.peg.642	316278.SynRCC307_2454	8.9e-237	825.9	Synechococcus	urtA			ko:K01999,ko:K11959	ko02010,ko02024,map02010,map02024	M00237,M00323			ko00000,ko00001,ko00002,ko02000	3.A.1.4,3.A.1.4.4,3.A.1.4.5		iJN678.amiC	Bacteria	1G29H@1117,1GYF7@1129,COG0683@1,COG0683@2	NA|NA|NA	E	ABC transporter
fig|HK01.peg.643	59931.WH7805_09839	1.1e-104	386.0	Synechococcus	ureG			ko:K03189,ko:K04652					ko00000,ko03110			iJN678.ureG	Bacteria	1G0GT@1117,1GYI8@1129,COG0378@1,COG0378@2	NA|NA|NA	KO	Facilitates the functional incorporation of the urease nickel metallocenter. This process requires GTP hydrolysis, probably effectuated by UreG
fig|HK01.peg.644	59931.WH7805_09834	2.5e-105	388.3	Synechococcus	ureF			ko:K03188					ko00000				Bacteria	1G3PC@1117,1GZD2@1129,COG0830@1,COG0830@2	NA|NA|NA	O	Required for maturation of urease via the functional incorporation of the urease nickel metallocenter
fig|HK01.peg.645	59931.WH7805_09829	1.3e-77	295.8	Synechococcus	ureE			ko:K03187					ko00000				Bacteria	1G6TF@1117,1H0TA@1129,COG2371@1,COG2371@2	NA|NA|NA	O	Involved in urease metallocenter assembly. Binds nickel. Probably functions as a nickel donor during metallocenter assembly
fig|HK01.peg.647	59931.WH7805_09824	3.4e-158	564.3	Synechococcus	ureD			ko:K03190					ko00000				Bacteria	1G10F@1117,1GZCT@1129,COG0829@1,COG0829@2	NA|NA|NA	O	Required for maturation of urease via the functional incorporation of the urease nickel metallocenter
fig|HK01.peg.648	59931.WH7805_09819	8.9e-47	192.6	Synechococcus	ureA		3.5.1.5	ko:K01430,ko:K14048	ko00220,ko00230,ko00791,ko01100,ko01120,ko05120,map00220,map00230,map00791,map01100,map01120,map05120		R00131	RC02798,RC02806	ko00000,ko00001,ko01000			iECH74115_1262.ECH74115_1321,iECO103_1326.ECO103_3797,iECO111_1330.ECO111_1227,iECO26_1355.ECO26_1280,iECSP_1301.ECSP_1249,iECs_1301.ECs1322,iUMNK88_1353.UMNK88_1199,iZ_1308.Z1143,iZ_1308.Z1582	Bacteria	1G6KQ@1117,1H0QJ@1129,COG0831@1,COG0831@2	NA|NA|NA	E	Belongs to the urease gamma subunit family
fig|HK01.peg.649	84588.SYNW2448	3.1e-50	204.1	Synechococcus	ureB		3.5.1.5	ko:K01429,ko:K14048	ko00220,ko00230,ko00791,ko01100,ko01120,ko05120,map00220,map00230,map00791,map01100,map01120,map05120		R00131	RC02798,RC02806	ko00000,ko00001,ko01000				Bacteria	1G6IB@1117,1H0QG@1129,COG0832@1,COG0832@2	NA|NA|NA	E	Belongs to the urease beta subunit family
fig|HK01.peg.650	585425.KR52_02840	0.0	1117.1	Synechococcus	ureC		3.5.1.5	ko:K01428	ko00220,ko00230,ko00791,ko01100,ko01120,ko05120,map00220,map00230,map00791,map01100,map01120,map05120		R00131	RC02798,RC02806	ko00000,ko00001,ko01000			iJN746.PP_2845	Bacteria	1G12D@1117,1GZ2M@1129,COG0804@1,COG0804@2	NA|NA|NA	E	Belongs to the metallo-dependent hydrolases superfamily. Urease alpha subunit family
fig|HK01.peg.651	221360.RS9917_06050	2.8e-248	864.4	Synechococcus													Bacteria	1G3QX@1117,1GZ0D@1129,COG4188@1,COG4188@2	NA|NA|NA	S	Alpha/beta hydrolase of unknown function (DUF1400)
fig|HK01.peg.652	221360.RS9917_06045	1.6e-261	908.3	Synechococcus	gcs2												Bacteria	1G0JF@1117,1GZ7D@1129,COG2308@1,COG2308@2	NA|NA|NA	S	Circularly permuted ATP-grasp type 2
fig|HK01.peg.653	221360.RS9917_06040	3.8e-179	634.0	Synechococcus													Bacteria	1G05F@1117,1GYD1@1129,COG2307@1,COG2307@2	NA|NA|NA	S	protein conserved in bacteria
fig|HK01.peg.654	221360.RS9917_06035	2.2e-165	588.2	Synechococcus													Bacteria	1G2WU@1117,1GZGW@1129,COG1305@1,COG1305@2	NA|NA|NA	E	COG1305 Transglutaminase-like enzymes
fig|HK01.peg.655	110662.Syncc9605_2639	1.4e-75	289.3	Synechococcus													Bacteria	1G5JH@1117,1GZUF@1129,28NKX@1,2ZBMJ@2	NA|NA|NA	S	Alternative locus ID
fig|HK01.peg.656	64471.sync_2885	4.4e-109	401.4	Synechococcus	moaA	GO:0003674,GO:0003824,GO:0005575,GO:0005623,GO:0005886,GO:0006732,GO:0006777,GO:0006793,GO:0006796,GO:0006807,GO:0008150,GO:0008152,GO:0009058,GO:0009108,GO:0009987,GO:0016020,GO:0018130,GO:0019538,GO:0019637,GO:0019720,GO:0040007,GO:0043170,GO:0043545,GO:0044237,GO:0044238,GO:0044249,GO:0044260,GO:0044267,GO:0044464,GO:0046483,GO:0051186,GO:0051188,GO:0051189,GO:0071704,GO:0071944,GO:0090407,GO:…	4.1.99.22,4.6.1.17	ko:K03639,ko:K20967	ko00790,ko01100,ko04122,map00790,map01100,map04122		R09394,R11372	RC03420,RC03425	ko00000,ko00001,ko01000				Bacteria	1G0VS@1117,1GZFP@1129,COG2896@1,COG2896@2	NA|NA|NA	H	Catalyzes the cyclization of GTP to (8S)-3',8-cyclo-7,8- dihydroguanosine 5'-triphosphate
fig|HK01.peg.657	59931.WH7805_09734	4e-45	188.0	Synechococcus	mobA		2.7.7.77,4.6.1.17	ko:K03637,ko:K03752,ko:K13818	ko00790,ko01100,ko04122,map00790,map01100,map04122		R11372,R11581	RC03425	ko00000,ko00001,ko01000				Bacteria	1GMZN@1117,1H033@1129,COG0746@1,COG0746@2	NA|NA|NA	H	Transfers a GMP moiety from GTP to Mo-molybdopterin (Mo- MPT) cofactor (Moco or molybdenum cofactor) to form Mo- molybdopterin guanine dinucleotide (Mo-MGD) cofactor
fig|HK01.peg.659	232348.ADXL01000044_gene1526	4e-276	956.8	Synechococcus	narK	GO:0003674,GO:0005215,GO:0006810,GO:0006811,GO:0006820,GO:0008150,GO:0008509,GO:0015075,GO:0015103,GO:0015112,GO:0015113,GO:0015318,GO:0015698,GO:0015706,GO:0015707,GO:0022857,GO:0034220,GO:0051179,GO:0051234,GO:0055085,GO:0071705,GO:0098656,GO:1902025		ko:K02575	ko00910,map00910	M00615			ko00000,ko00001,ko00002,ko02000	2.A.1.8			Bacteria	1G0NY@1117,1GYVB@1129,COG2223@1,COG2223@2	NA|NA|NA	P	Nitrate nitrite transporter
fig|HK01.peg.660	59931.WH7805_09719	0.0	1253.0	Synechococcus	narB	GO:0003674,GO:0003824,GO:0003954,GO:0005488,GO:0008150,GO:0008152,GO:0016491,GO:0016651,GO:0048037,GO:0051536,GO:0051540,GO:0055114	1.7.7.2,1.8.1.2	ko:K00367,ko:K00380	ko00910,ko00920,ko01100,ko01120,map00910,map00920,map01100,map01120	M00176,M00531	R00791,R00858	RC00065,RC02812	ko00000,ko00001,ko00002,ko01000				Bacteria	1G0DW@1117,1GYE2@1129,COG0243@1,COG0243@2	NA|NA|NA	C	Belongs to the prokaryotic molybdopterin-containing oxidoreductase family
fig|HK01.peg.661	32051.SynWH7803_2482	4e-62	244.2	Synechococcus													Bacteria	1G61D@1117,1H027@1129,2C6V4@1,2ZV3X@2	NA|NA|NA	S	Conserved nitrate reductase-associated protein (Nitr_red_assoc)
fig|HK01.peg.663	1280380.KR100_00570	3.3e-11	73.9	Synechococcus													Bacteria	1GGUN@1117,1H0W4@1129,28ZVT@1,2ZMKA@2	NA|NA|NA
fig|HK01.peg.664	585423.KR49_08660	2.3e-55	221.9	Synechococcus	moaC	GO:0002682,GO:0002683,GO:0003674,GO:0003824,GO:0005488,GO:0005515,GO:0005575,GO:0005576,GO:0006732,GO:0006777,GO:0006793,GO:0006796,GO:0006807,GO:0008150,GO:0008152,GO:0009058,GO:0009108,GO:0009605,GO:0009607,GO:0009987,GO:0016043,GO:0016829,GO:0016849,GO:0018130,GO:0019538,GO:0019637,GO:0019720,GO:0022607,GO:0031347,GO:0031348,GO:0034214,GO:0035821,GO:0040007,GO:0042802,GO:0043170,GO:0043207,GO:…	4.6.1.17	ko:K03637	ko00790,ko01100,ko04122,map00790,map01100,map04122		R11372	RC03425	ko00000,ko00001,ko01000				Bacteria	1G53K@1117,1GZWU@1129,COG0315@1,COG0315@2	NA|NA|NA	H	Catalyzes the conversion of (8S)-3',8-cyclo-7,8- dihydroguanosine 5'-triphosphate to cyclic pyranopterin monophosphate (cPMP)
fig|HK01.peg.665	232348.ADXL01000044_gene1534	1.1e-194	686.0	Synechococcus	moeA		2.10.1.1	ko:K03750	ko00790,ko01100,map00790,map01100		R09735	RC03462	ko00000,ko00001,ko01000				Bacteria	1G0K2@1117,1GYHD@1129,COG0303@1,COG0303@2	NA|NA|NA	H	Molybdopterin biosynthesis
fig|HK01.peg.666	232348.ADXL01000044_gene1533	2.8e-52	211.5	Synechococcus	moaE	GO:0003674,GO:0003824,GO:0005575,GO:0005622,GO:0005623,GO:0005737,GO:0005829,GO:0006139,GO:0006163,GO:0006725,GO:0006732,GO:0006753,GO:0006777,GO:0006793,GO:0006796,GO:0006807,GO:0008150,GO:0008152,GO:0009058,GO:0009108,GO:0009116,GO:0009117,GO:0009119,GO:0009141,GO:0009144,GO:0009150,GO:0009199,GO:0009205,GO:0009259,GO:0009987,GO:0016740,GO:0016782,GO:0016783,GO:0018130,GO:0019538,GO:0019637,GO:…	2.8.1.12	ko:K03635	ko00790,ko01100,ko04122,map00790,map01100,map04122		R09395	RC02507	ko00000,ko00001,ko01000			iAPECO1_1312.APECO1_1305,iEC042_1314.EC042_0869,iEC55989_1330.EC55989_0828,iECABU_c1320.ECABU_c08270,iECED1_1282.ECED1_0750,iECIAI1_1343.ECIAI1_0820,iECIAI39_1322.ECIAI39_0761,iECNA114_1301.ECNA114_0717,iECO103_1326.ECO103_0820,iECO111_1330.ECO111_0846,iECO26_1355.ECO26_0911,iECOK1_1307.ECOK1_0787,iECP_1309.ECP_0799,iECS88_1305.ECS88_0802,iECSE_1348.ECSE_0839,iECSF_1327.ECSF_0711,iECW_1372.ECW_m0…	Bacteria	1G5AI@1117,1H0Y0@1129,COG0314@1,COG0314@2	NA|NA|NA	H	Molybdopterin converting factor
fig|HK01.peg.667	221359.RS9916_37307	1.5e-22	112.8	Synechococcus	moaD	GO:0005575,GO:0005622,GO:0005623,GO:0005737,GO:0005829,GO:0006732,GO:0006777,GO:0006793,GO:0006796,GO:0006807,GO:0008150,GO:0008152,GO:0009058,GO:0009108,GO:0009987,GO:0018130,GO:0019538,GO:0019637,GO:0019720,GO:0043170,GO:0043545,GO:0044237,GO:0044238,GO:0044249,GO:0044260,GO:0044267,GO:0044424,GO:0044444,GO:0044464,GO:0046483,GO:0051186,GO:0051188,GO:0051189,GO:0071704,GO:0090407,GO:1901360,GO:…	2.8.1.12	ko:K03636,ko:K21142	ko00790,ko01100,ko04122,map00790,map01100,map04122		R09395	RC02507	ko00000,ko00001,ko01000				Bacteria	1GNRD@1117,1H1FR@1129,COG1977@1,COG1977@2	NA|NA|NA	H	Molybdopterin converting factor small subunit
fig|HK01.peg.668	64471.sync_2895	3.7e-44	184.1	Synechococcus	moaB	GO:0003674,GO:0005488,GO:0005515,GO:0005575,GO:0005622,GO:0005623,GO:0005737,GO:0005829,GO:0042802,GO:0044424,GO:0044444,GO:0044464	2.7.7.75	ko:K03638	ko00790,ko01100,map00790,map01100		R09726	RC00002	ko00000,ko00001,ko01000				Bacteria	1G514@1117,1H08Z@1129,COG0521@1,COG0521@2	NA|NA|NA	H	May be involved in the biosynthesis of molybdopterin
fig|HK01.peg.669	221360.RS9917_06030	3e-129	468.0	Synechococcus	cobA	GO:0003674,GO:0003824,GO:0004851,GO:0006725,GO:0006778,GO:0006779,GO:0006783,GO:0006807,GO:0008150,GO:0008152,GO:0008168,GO:0008169,GO:0008757,GO:0009058,GO:0009987,GO:0016740,GO:0016741,GO:0018130,GO:0019354,GO:0019438,GO:0032259,GO:0033013,GO:0033014,GO:0034641,GO:0042168,GO:0042440,GO:0044237,GO:0044249,GO:0044271,GO:0046148,GO:0046156,GO:0046483,GO:0051186,GO:0051188,GO:0071704,GO:1901360,GO:…	1.3.1.76,2.1.1.107,4.2.1.75,4.99.1.4	ko:K02302,ko:K02303,ko:K13542	ko00860,ko01100,ko01110,ko01120,map00860,map01100,map01110,map01120	M00121	R02864,R03165,R03194,R03947	RC00003,RC00871,RC01012,RC01034,RC01861	ko00000,ko00001,ko00002,ko01000				Bacteria	1G0X6@1117,1GZK2@1129,COG0007@1,COG0007@2	NA|NA|NA	H	Belongs to the precorrin methyltransferase family
fig|HK01.peg.670	221360.RS9917_06025	1.6e-64	252.7	Synechococcus													Bacteria	1GFHS@1117,1H05P@1129,COG2138@1,COG2138@2	NA|NA|NA	L	Cobalamin (vitamin B12) biosynthesis CbiX protein
fig|HK01.peg.671	221359.RS9916_37327	4.4e-07	60.1	Synechococcus													Bacteria	1GP27@1117,1H24G@1129,2BAAA@1,323QH@2	NA|NA|NA
fig|HK01.peg.673	221360.RS9917_06020	2e-267	927.9	Synechococcus	nirA		1.7.7.1	ko:K00366	ko00910,ko01120,map00910,map01120	M00531	R00790	RC00176	ko00000,ko00001,ko00002,ko01000				Bacteria	1G0Z6@1117,1GZSX@1129,COG0155@1,COG0155@2	NA|NA|NA	C	Belongs to the nitrite and sulfite reductase 4Fe-4S domain family
fig|HK01.peg.674	221359.RS9916_37337	5e-10	69.3	Synechococcus													Bacteria	1GP23@1117,1H24C@1129,2BAA6@1,323QE@2	NA|NA|NA
fig|HK01.peg.675	232348.ADXL01000044_gene1519	1.6e-150	538.9	Synechococcus	focA			ko:K06212,ko:K21993					ko00000,ko02000	1.A.16.1.1,1.A.16.1.3,1.A.16.2			Bacteria	1G0ZS@1117,1GZJ1@1129,COG2116@1,COG2116@2	NA|NA|NA	P	COG2116 Formate nitrite family of transporters
fig|HK01.peg.676	221360.RS9917_06005	4.8e-78	297.7	Synechococcus													Bacteria	1GMRP@1117,1GZJ3@1129,2A2Z8@1,30RDQ@2	NA|NA|NA
fig|HK01.peg.677	221359.RS9916_37352	6.7e-75	287.0	Synechococcus	cynS		4.2.1.104	ko:K01725	ko00910,map00910		R03546,R10079	RC00952	ko00000,ko00001,ko01000				Bacteria	1G529@1117,1H0CA@1129,COG1513@1,COG1513@2	NA|NA|NA	H	Catalyzes the reaction of cyanate with bicarbonate to produce ammonia and carbon dioxide
fig|HK01.peg.678	166318.Syn8016DRAFT_2118	2.1e-07	60.8	Synechococcus													Bacteria	1GP1E@1117,1H235@1129,2A6SK@1,30VKU@2	NA|NA|NA
fig|HK01.peg.679	221360.RS9917_05985	2.7e-154	551.6	Synechococcus			2.4.2.18	ko:K00766	ko00400,ko01100,ko01110,ko01130,ko01230,map00400,map01100,map01110,map01130,map01230	M00023	R01073	RC00440	ko00000,ko00001,ko00002,ko01000				Bacteria	1G073@1117,1GZ3Y@1129,COG0547@1,COG0547@2	NA|NA|NA	E	Anthranilate phosphoribosyltransferase
fig|HK01.peg.680	221360.RS9917_05980	1.5e-191	675.6	Synechococcus	tetA			ko:K08151,ko:K08153		M00668,M00717			ko00000,ko00002,ko01504,ko02000	2.A.1.2.38,2.A.1.2.39,2.A.1.2.4,2.A.1.2.41,2.A.1.2.68,2.A.1.2.75,2.A.1.2.8			Bacteria	1G41I@1117,1GZYI@1129,COG0477@1,COG2814@2	NA|NA|NA	EGP	Major facilitator Superfamily
fig|HK01.peg.681	221360.RS9917_05975	0.0	1284.2	Synechococcus	ppk		2.7.4.1	ko:K00937	ko00190,ko03018,map00190,map03018				ko00000,ko00001,ko01000,ko03019				Bacteria	1G1WA@1117,1GYE0@1129,COG0855@1,COG0855@2	NA|NA|NA	H	Catalyzes the reversible transfer of the terminal phosphate of ATP to form a long-chain polyphosphate (polyP)
fig|HK01.peg.682	221359.RS9916_37377	1e-166	592.8	Synechococcus				ko:K03086,ko:K03087	ko02026,ko05111,map02026,map05111				ko00000,ko00001,ko03021				Bacteria	1GCBK@1117,1GZ5W@1129,COG0568@1,COG0568@2	NA|NA|NA	K	Sigma factors are initiation factors that promote the attachment of RNA polymerase to specific initiation sites and are then released
fig|HK01.peg.683	221360.RS9917_05960	2.8e-71	275.0	Synechococcus	sec59	GO:0003674,GO:0003824,GO:0006066,GO:0006629,GO:0006720,GO:0006721,GO:0006766,GO:0006775,GO:0006793,GO:0006796,GO:0008150,GO:0008152,GO:0009058,GO:0009110,GO:0009987,GO:0010189,GO:0010276,GO:0016101,GO:0016301,GO:0016310,GO:0016740,GO:0016772,GO:0017144,GO:0018130,GO:0033306,GO:0034308,GO:0042360,GO:0042362,GO:0044237,GO:0044238,GO:0044249,GO:0044255,GO:0044281,GO:0044283,GO:0046483,GO:0071704,GO:…	2.7.1.182	ko:K18678			R10659	RC00002,RC00017	ko00000,ko01000				Bacteria	1G25U@1117,1H0MD@1129,COG0170@1,COG0170@2	NA|NA|NA	I	Dolichol kinase
fig|HK01.peg.684	221359.RS9916_37387	5e-40	170.2	Synechococcus													Bacteria	1GNB2@1117,1H0P6@1129,2A13S@1,30P9N@2	NA|NA|NA
fig|HK01.peg.685	221360.RS9917_05950	4e-174	617.5	Synechococcus	aroG		2.5.1.54	ko:K01626	ko00400,ko01100,ko01110,ko01130,ko01230,ko02024,map00400,map01100,map01110,map01130,map01230,map02024	M00022	R01826	RC00435	ko00000,ko00001,ko00002,ko01000				Bacteria	1G35W@1117,1GYEV@1129,COG0722@1,COG0722@2	NA|NA|NA	E	Stereospecific condensation of phosphoenolpyruvate (PEP) and D-erythrose-4-phosphate (E4P) giving rise to 3-deoxy-D- arabino-heptulosonate-7-phosphate (DAHP)
fig|HK01.peg.686	221359.RS9916_37397	0.0	1619.0	Synechococcus	acnB	GO:0003674,GO:0003676,GO:0003723,GO:0003729,GO:0003730,GO:0003824,GO:0003994,GO:0005488,GO:0005575,GO:0005622,GO:0005623,GO:0005737,GO:0005829,GO:0005975,GO:0006081,GO:0006082,GO:0006091,GO:0006097,GO:0006099,GO:0006101,GO:0006417,GO:0006629,GO:0006631,GO:0008150,GO:0008152,GO:0009056,GO:0009060,GO:0009062,GO:0009889,GO:0009987,GO:0010468,GO:0010556,GO:0010608,GO:0015980,GO:0016042,GO:0016054,GO:…	4.2.1.3,4.2.1.99	ko:K01682	ko00020,ko00630,ko00640,ko00720,ko01100,ko01110,ko01120,ko01130,ko01200,ko01210,ko01230,map00020,map00630,map00640,map00720,map01100,map01110,map01120,map01130,map01200,map01210,map01230	M00009,M00010,M00012,M00173	R01324,R01325,R01900,R04425	RC00497,RC00498,RC00618,RC01153	br01601,ko00000,ko00001,ko00002,ko01000			iECIAI1_1343.ECIAI1_0116,iPC815.YPO3415	Bacteria	1G12I@1117,1GZQX@1129,COG1049@1,COG1049@2	NA|NA|NA	C	Belongs to the aconitase IPM isomerase family
fig|HK01.peg.687	221360.RS9917_05940	9.6e-259	899.0	Synechococcus	eriC			ko:K03281					ko00000	2.A.49			Bacteria	1G17J@1117,1GYNE@1129,COG0038@1,COG0038@2	NA|NA|NA	P	Chloride channel
fig|HK01.peg.688	221360.RS9917_05935	7.4e-265	919.5	Synechococcus													Bacteria	1G187@1117,1GYNQ@1129,COG1032@1,COG1032@2	NA|NA|NA	C	Fe-S oxidoreductase
fig|HK01.peg.689	221360.RS9917_05925	3.3e-147	527.7	Synechococcus	purU	GO:0003674,GO:0003824,GO:0005575,GO:0005622,GO:0005623,GO:0005737,GO:0005829,GO:0006082,GO:0006139,GO:0006163,GO:0006164,GO:0006575,GO:0006725,GO:0006730,GO:0006732,GO:0006753,GO:0006760,GO:0006793,GO:0006796,GO:0006807,GO:0008150,GO:0008152,GO:0008864,GO:0009058,GO:0009108,GO:0009117,GO:0009150,GO:0009152,GO:0009165,GO:0009256,GO:0009257,GO:0009259,GO:0009260,GO:0009396,GO:0009987,GO:0016053,GO:…	2.7.7.72,3.5.1.10	ko:K00974,ko:K01433	ko00630,ko00670,ko03013,map00630,map00670,map03013		R00944,R09382,R09383,R09384,R09386	RC00026,RC00078,RC00111	ko00000,ko00001,ko01000,ko03016			iSDY_1059.SDY_1284	Bacteria	1G0SN@1117,1GZQS@1129,COG0788@1,COG0788@2	NA|NA|NA	F	Catalyzes the hydrolysis of 10-formyltetrahydrofolate (formyl-FH4) to formate and tetrahydrofolate (FH4)
fig|HK01.peg.690	221360.RS9917_05920	2.8e-68	264.6	Synechococcus	psbQ												Bacteria	1G7S4@1117,1H0BC@1129,2D3MG@1,32TF7@2	NA|NA|NA	S	TIGRFAM Photosystem II protein PsbQ
fig|HK01.peg.691	221360.RS9917_05915	1.2e-100	373.2	Synechococcus	forZ		1.4.3.19,1.4.3.3	ko:K00273,ko:K03153	ko00260,ko00311,ko00330,ko00472,ko00730,ko01100,ko01130,ko04146,map00260,map00311,map00330,map00472,map00730,map01100,map01130,map04146		R00366,R02457,R02894,R02923,R04221,R07400,R07463	RC00006,RC00018,RC00135,RC01788	ko00000,ko00001,ko01000				Bacteria	1G03X@1117,1H02H@1129,COG0665@1,COG0665@2	NA|NA|NA	E	Glycine D-amino acid oxidases (Deaminating)
fig|HK01.peg.692	84588.SYNW2507	2.4e-145	521.9	Synechococcus	pstS			ko:K02040,ko:K07282	ko02010,ko02020,ko05152,map02010,map02020,map05152	M00222			ko00000,ko00001,ko00002,ko02000	3.A.1.7		iJN746.PP_2656	Bacteria	1G0SW@1117,1GYE5@1129,COG0226@1,COG0226@2	NA|NA|NA	P	Belongs to the PstS family
fig|HK01.peg.693	221360.RS9917_05905	0.0	1122.8	Synechococcus	dnaK			ko:K04043	ko03018,ko04212,ko05152,map03018,map04212,map05152				ko00000,ko00001,ko03019,ko03029,ko03110,ko04147	1.A.33.1			Bacteria	1G1BJ@1117,1GYQP@1129,COG0443@1,COG0443@2	NA|NA|NA	O	Heat shock 70 kDa protein
fig|HK01.peg.694	221359.RS9916_37442	5.6e-137	493.8	Synechococcus	aroE	GO:0000166,GO:0003674,GO:0003824,GO:0004764,GO:0005488,GO:0005575,GO:0005622,GO:0005623,GO:0005737,GO:0005829,GO:0006082,GO:0008150,GO:0008152,GO:0009058,GO:0009423,GO:0009987,GO:0016053,GO:0016491,GO:0016614,GO:0016616,GO:0019632,GO:0019752,GO:0032787,GO:0036094,GO:0043436,GO:0043648,GO:0043650,GO:0044237,GO:0044249,GO:0044281,GO:0044283,GO:0044424,GO:0044444,GO:0044464,GO:0046394,GO:0046417,GO:…	1.1.1.25	ko:K00014	ko00400,ko01100,ko01110,ko01130,ko01230,map00400,map01100,map01110,map01130,map01230	M00022	R02413	RC00206	ko00000,ko00001,ko00002,ko01000				Bacteria	1G0CS@1117,1GYJN@1129,COG0169@1,COG0169@2	NA|NA|NA	E	Involved in the biosynthesis of the chorismate, which leads to the biosynthesis of aromatic amino acids. Catalyzes the reversible NADPH linked reduction of 3-dehydroshikimate (DHSA) to yield shikimate (SA)
fig|HK01.peg.695	221360.RS9917_05890	4.5e-74	283.9	Synechococcus	ycf60												Bacteria	1G5X0@1117,1H08E@1129,2BYWW@1,2ZXE8@2	NA|NA|NA	S	Chloroplast import apparatus Tic20-like
fig|HK01.peg.696	32051.SynWH7803_2517	5.1e-55	220.3	Synechococcus	rpsF	GO:0003674,GO:0003676,GO:0003723,GO:0003735,GO:0005198,GO:0005488,GO:0005575,GO:0005618,GO:0005622,GO:0005623,GO:0005737,GO:0005829,GO:0005840,GO:0005886,GO:0015935,GO:0016020,GO:0019843,GO:0022626,GO:0022627,GO:0030312,GO:0032991,GO:0043226,GO:0043228,GO:0043229,GO:0043232,GO:0044391,GO:0044422,GO:0044424,GO:0044444,GO:0044445,GO:0044446,GO:0044464,GO:0070181,GO:0071944,GO:0097159,GO:1901363,GO:…		ko:K02990	ko03010,map03010	M00178			br01610,ko00000,ko00001,ko00002,ko03011,ko03029				Bacteria	1G864@1117,1H0IC@1129,COG0360@1,COG0360@2	NA|NA|NA	J	Binds together with S18 to 16S ribosomal RNA
fig|HK01.peg.697	221360.RS9917_05880	8.5e-12	76.6	Synechococcus													Bacteria	1GNTE@1117,1H1JE@1129,2A4AQ@1,30SWA@2	NA|NA|NA
fig|HK01.peg.698	221360.RS9917_05875	5.6e-217	760.0	Synechococcus	argG	GO:0000050,GO:0000053,GO:0003674,GO:0003824,GO:0004055,GO:0005575,GO:0005622,GO:0005623,GO:0005737,GO:0006082,GO:0006520,GO:0006525,GO:0006526,GO:0006575,GO:0006807,GO:0008150,GO:0008152,GO:0008652,GO:0009058,GO:0009064,GO:0009084,GO:0009987,GO:0016053,GO:0016874,GO:0016879,GO:0019627,GO:0019752,GO:0034641,GO:0043436,GO:0043603,GO:0043604,GO:0044237,GO:0044238,GO:0044249,GO:0044271,GO:0044281,GO:…	6.3.4.5	ko:K01940	ko00220,ko00250,ko01100,ko01110,ko01130,ko01230,ko05418,map00220,map00250,map01100,map01110,map01130,map01230,map05418	M00029,M00844,M00845	R01954	RC00380,RC00629	ko00000,ko00001,ko00002,ko01000,ko04147			iJN678.argG,iSB619.SA_RS04675	Bacteria	1FZWZ@1117,1GZK4@1129,COG0137@1,COG0137@2	NA|NA|NA	F	Belongs to the argininosuccinate synthase family. Type 1 subfamily
fig|HK01.peg.699	221359.RS9916_37467	6.9e-12	76.3	Synechococcus													Bacteria	1GP31@1117,1H25Y@1129,2A5GK@1,30U6M@2	NA|NA|NA
fig|HK01.peg.700	221360.RS9917_05865	1.3e-36	158.7	Synechococcus													Bacteria	1G94I@1117,1H11H@1129,2E81X@1,332FZ@2	NA|NA|NA	S	Protein of unknown function (DUF3134)
fig|HK01.peg.701	221360.RS9917_05860	3.4e-168	597.8	Synechococcus	mraY	GO:0000270,GO:0003674,GO:0003824,GO:0005488,GO:0005515,GO:0005575,GO:0005623,GO:0005886,GO:0006022,GO:0006023,GO:0006024,GO:0006807,GO:0008150,GO:0008152,GO:0008963,GO:0009058,GO:0009059,GO:0009252,GO:0009273,GO:0009987,GO:0016020,GO:0016740,GO:0016772,GO:0016780,GO:0030203,GO:0034645,GO:0040007,GO:0042546,GO:0042802,GO:0043170,GO:0044036,GO:0044038,GO:0044085,GO:0044237,GO:0044249,GO:0044260,GO:…	2.7.8.13	ko:K01000	ko00550,ko01100,ko01502,map00550,map01100,map01502		R05629,R05630	RC00002,RC02753	ko00000,ko00001,ko01000,ko01011	9.B.146		iAF987.Gmet_0409,iEC042_1314.EC042_0088,iECABU_c1320.ECABU_c00920,iECED1_1282.ECED1_0088,iECH74115_1262.ECH74115_0095,iECSP_1301.ECSP_0090,iECs_1301.ECs0091,iG2583_1286.G2583_0091,iSDY_1059.SDY_0117,iZ_1308.Z0097,ic_1306.c0105	Bacteria	1G07I@1117,1GYRC@1129,COG0472@1,COG0472@2	NA|NA|NA	M	First step of the lipid cycle reactions in the biosynthesis of the cell wall peptidoglycan
fig|HK01.peg.702	221359.RS9916_37487	1.2e-30	139.0	Synechococcus													Bacteria	1GFFM@1117,1H10V@1129,2FGJ1@1,348EW@2	NA|NA|NA
fig|HK01.peg.703	221359.RS9916_37492	2.3e-22	110.9	Synechococcus													Bacteria	1GFXV@1117,1H1G5@1129,2972K@1,2ZUAY@2	NA|NA|NA
fig|HK01.peg.704	221360.RS9917_05835	1.3e-181	642.5	Synechococcus	purT	GO:0003674,GO:0003824,GO:0004644,GO:0005575,GO:0005622,GO:0005623,GO:0005737,GO:0005829,GO:0006139,GO:0006163,GO:0006164,GO:0006725,GO:0006753,GO:0006793,GO:0006796,GO:0006807,GO:0008150,GO:0008152,GO:0008776,GO:0009058,GO:0009117,GO:0009150,GO:0009152,GO:0009165,GO:0009259,GO:0009260,GO:0009987,GO:0016301,GO:0016310,GO:0016740,GO:0016741,GO:0016742,GO:0016772,GO:0016774,GO:0018130,GO:0019438,GO:…	2.1.2.2	ko:K08289	ko00230,ko00670,ko01100,ko01110,ko01130,map00230,map00670,map01100,map01110,map01130	M00048	R04325,R04326	RC00026,RC00197,RC01128	ko00000,ko00001,ko00002,ko01000			iNJ661.Rv0389,iSDY_1059.SDY_1135	Bacteria	1G1V9@1117,1GZP6@1129,COG0027@1,COG0027@2	NA|NA|NA	F	Involved in the de novo purine biosynthesis. Catalyzes the transfer of formate to 5-phospho-ribosyl-glycinamide (GAR), producing 5-phospho-ribosyl-N-formylglycinamide (FGAR). Formate is provided by PurU via hydrolysis of 10-formyl-tetrahydrofolate
fig|HK01.peg.705	221360.RS9917_05830	0.0	1187.6	Synechococcus	sps	GO:0003674,GO:0003824,GO:0005975,GO:0005984,GO:0006793,GO:0006796,GO:0008150,GO:0008152,GO:0009058,GO:0009311,GO:0009312,GO:0009987,GO:0016051,GO:0016311,GO:0016740,GO:0016757,GO:0016758,GO:0016787,GO:0016788,GO:0016791,GO:0034637,GO:0042578,GO:0044237,GO:0044238,GO:0044249,GO:0044262,GO:0046351,GO:0071704,GO:1901576	2.4.1.14,2.4.1.246,3.1.3.24,3.1.3.79	ko:K00696,ko:K07024,ko:K13058,ko:K13086	ko00500,ko01100,map00500,map01100		R00766,R00805,R06211,R08947,R08982	RC00005,RC00017,RC00028,RC02748	ko00000,ko00001,ko01000		GT4		Bacteria	1G12R@1117,1GYB4@1129,COG0438@1,COG0438@2,COG0561@1,COG0561@2	NA|NA|NA	M	sucrose phosphate synthase
fig|HK01.peg.706	166318.Syn8016DRAFT_2817	3.9e-186	657.9	Synechococcus													Bacteria	1FZWS@1117,1GYBX@1129,COG4188@1,COG4188@2	NA|NA|NA	S	dienelactone hydrolase
fig|HK01.peg.707	221360.RS9917_05820	0.0	1895.2	Synechococcus	uvrA			ko:K03701	ko03420,map03420				ko00000,ko00001,ko03400				Bacteria	1G0KM@1117,1GYXX@1129,COG0178@1,COG0178@2	NA|NA|NA	L	The UvrABC repair system catalyzes the recognition and processing of DNA lesions. UvrA is an ATPase and a DNA-binding protein. A damage recognition complex composed of 2 UvrA and 2 UvrB subunits scans DNA for abnormalities. When the presence of a lesion has been verified by UvrB, the UvrA molecules dissociate
fig|HK01.peg.708	221360.RS9917_05815	3.3e-231	807.7	Synechococcus	recN	GO:0000724,GO:0000725,GO:0005575,GO:0005622,GO:0005623,GO:0006139,GO:0006259,GO:0006281,GO:0006302,GO:0006310,GO:0006725,GO:0006807,GO:0006950,GO:0006974,GO:0007154,GO:0008150,GO:0008152,GO:0009295,GO:0009314,GO:0009432,GO:0009605,GO:0009628,GO:0009987,GO:0009991,GO:0031668,GO:0033554,GO:0034641,GO:0043170,GO:0043226,GO:0043228,GO:0043229,GO:0043232,GO:0043590,GO:0044237,GO:0044238,GO:0044260,GO:…		ko:K03631					ko00000,ko03400				Bacteria	1G0D4@1117,1GYQE@1129,COG0497@1,COG0497@2	NA|NA|NA	L	May be involved in recombinational repair of damaged DNA
fig|HK01.peg.709	221360.RS9917_05810	0.0	1102.8	Synechococcus													Bacteria	1G181@1117,1GZN1@1129,COG0661@1,COG0661@2	NA|NA|NA	S	unusual protein kinase
fig|HK01.peg.710	221360.RS9917_05805	1.4e-80	305.8	Synechococcus													Bacteria	1G8BQ@1117,1H094@1129,COG4188@1,COG4188@2	NA|NA|NA	S	Alpha/beta hydrolase of unknown function (DUF1400)
fig|HK01.peg.711	221360.RS9917_05800	9.8e-200	702.6	Synechococcus	thrC	GO:0003674,GO:0003824,GO:0004795,GO:0005488,GO:0005575,GO:0005622,GO:0005623,GO:0005737,GO:0005829,GO:0005886,GO:0006082,GO:0006520,GO:0006566,GO:0006807,GO:0008144,GO:0008150,GO:0008152,GO:0008652,GO:0009058,GO:0009066,GO:0009067,GO:0009088,GO:0009987,GO:0016020,GO:0016053,GO:0016829,GO:0016835,GO:0016838,GO:0019752,GO:0019842,GO:0030170,GO:0036094,GO:0040007,GO:0043167,GO:0043168,GO:0043436,GO:…	4.2.3.1	ko:K01733	ko00260,ko00750,ko01100,ko01110,ko01120,ko01230,map00260,map00750,map01100,map01110,map01120,map01230	M00018	R01466,R05086	RC00017,RC00526	ko00000,ko00001,ko00002,ko01000			iLJ478.TM0546,iSB619.SA_RS06615,iYO844.BSU32250	Bacteria	1G31E@1117,1GYCG@1129,COG0498@1,COG0498@2	NA|NA|NA	E	Catalyzes the gamma-elimination of phosphate from L- phosphohomoserine and the beta-addition of water to produce L- threonine
fig|HK01.peg.714	221360.RS9917_05795	5.1e-166	590.5	Synechococcus	dnaN		2.7.7.7	ko:K02338	ko00230,ko00240,ko01100,ko03030,ko03430,ko03440,map00230,map00240,map01100,map03030,map03430,map03440	M00260	R00375,R00376,R00377,R00378	RC02795	ko00000,ko00001,ko00002,ko01000,ko03032,ko03400				Bacteria	1FZV5@1117,1GZMD@1129,COG0592@1,COG0592@2	NA|NA|NA	L	Confers DNA tethering and processivity to DNA polymerases and other proteins. Acts as a clamp, forming a ring around DNA (a reaction catalyzed by the clamp-loading complex) which diffuses in an ATP-independent manner freely and bidirectionally along dsDNA. Initially characterized for its ability to contact the catalytic subunit of DNA polymerase III (Pol III), a complex, multichain enzyme respons…
fig|HK01.peg.715	221360.RS9917_05790	4e-110	404.4	Synechococcus													Bacteria	1G6D8@1117,1GZGX@1129,COG3881@1,COG3881@2	NA|NA|NA	S	PFAM PRC-barrel domain
fig|HK01.peg.716	221360.RS9917_05785	0.0	1332.8	Synechococcus	purL	GO:0000166,GO:0000287,GO:0003674,GO:0003824,GO:0004642,GO:0005488,GO:0005524,GO:0005575,GO:0005622,GO:0005623,GO:0005737,GO:0006139,GO:0006163,GO:0006164,GO:0006725,GO:0006753,GO:0006793,GO:0006796,GO:0006807,GO:0008144,GO:0008150,GO:0008152,GO:0009058,GO:0009117,GO:0009150,GO:0009152,GO:0009165,GO:0009259,GO:0009260,GO:0009987,GO:0016874,GO:0016879,GO:0016884,GO:0017076,GO:0018130,GO:0019438,GO:…	6.3.5.3	ko:K01952	ko00230,ko01100,ko01110,ko01130,map00230,map01100,map01110,map01130	M00048	R04463	RC00010,RC01160	ko00000,ko00001,ko00002,ko01000				Bacteria	1G228@1117,1GZP5@1129,COG0046@1,COG0046@2	NA|NA|NA	F	Part of the phosphoribosylformylglycinamidine synthase complex involved in the purines biosynthetic pathway. Catalyzes the ATP-dependent conversion of formylglycinamide ribonucleotide (FGAR) and glutamine to yield formylglycinamidine ribonucleotide (FGAM) and glutamate. The FGAM synthase complex is composed of three subunits. PurQ produces an ammonia molecule by converting glutamine to glutamate.…
fig|HK01.peg.717	221360.RS9917_05780	2.5e-251	874.4	Synechococcus	purF	GO:0005575,GO:0005622,GO:0005623,GO:0005737,GO:0008150,GO:0009507,GO:0009536,GO:0040007,GO:0043226,GO:0043227,GO:0043229,GO:0043231,GO:0044424,GO:0044444,GO:0044464	2.4.2.14	ko:K00764	ko00230,ko00250,ko01100,ko01110,ko01130,map00230,map00250,map01100,map01110,map01130	M00048	R01072	RC00010,RC02724,RC02752	ko00000,ko00001,ko00002,ko01000,ko01002				Bacteria	1G1C9@1117,1GZD0@1129,COG0034@1,COG0034@2	NA|NA|NA	F	Catalyzes the formation of phosphoribosylamine from phosphoribosylpyrophosphate (PRPP) and glutamine
fig|HK01.peg.718	221359.RS9916_37557	0.0	1233.8	Synechococcus	gyrA		5.99.1.3	ko:K02469					ko00000,ko01000,ko03032,ko03400				Bacteria	1G0FB@1117,1GYR2@1129,COG0188@1,COG0188@2	NA|NA|NA	L	COG0188 Type IIA topoisomerase (DNA gyrase topo II, topoisomerase IV), A subunit
fig|HK01.peg.719	59931.WH7805_09409	5.3e-73	281.2	Synechococcus													Bacteria	1G0BJ@1117,1GZ50@1129,COG0457@1,COG0457@2	NA|NA|NA	S	COG0457 FOG TPR repeat
fig|HK01.peg.720	221360.RS9917_05765	1.9e-162	578.6	Synechococcus	queG	GO:0003674,GO:0003824,GO:0006091,GO:0006139,GO:0006725,GO:0006807,GO:0008150,GO:0008152,GO:0008616,GO:0009055,GO:0009058,GO:0009116,GO:0009119,GO:0009163,GO:0009987,GO:0016491,GO:0018130,GO:0019438,GO:0022900,GO:0034404,GO:0034641,GO:0034654,GO:0042455,GO:0044237,GO:0044238,GO:0044249,GO:0044271,GO:0044281,GO:0044283,GO:0046116,GO:0046483,GO:0052693,GO:0055086,GO:0055114,GO:0071704,GO:1901135,GO:…	1.17.99.6	ko:K18979					ko00000,ko01000,ko03016				Bacteria	1G007@1117,1GYB2@1129,COG1600@1,COG1600@2	NA|NA|NA	H	Catalyzes the conversion of epoxyqueuosine (oQ) to queuosine (Q), which is a hypermodified base found in the wobble positions of tRNA(Asp), tRNA(Asn), tRNA(His) and tRNA(Tyr)
fig|HK01.peg.721	221360.RS9917_05760	5e-82	310.8	Synechococcus													Bacteria	1GE10@1117,1H032@1129,2CBCR@1,33WYV@2	NA|NA|NA
fig|HK01.peg.722	221360.RS9917_05755	3.5e-124	451.1	Synechococcus	CP_0247												Bacteria	1G02Y@1117,1GZ9H@1129,COG2928@1,COG2928@2	NA|NA|NA	S	Protein of unknown function (DUF502)
fig|HK01.peg.723	221360.RS9917_05750	3.4e-86	324.7	Synechococcus	nusB			ko:K03625					ko00000,ko03009,ko03021				Bacteria	1G52A@1117,1H04R@1129,COG0781@1,COG0781@2	NA|NA|NA	K	Involved in transcription antitermination. Required for transcription of ribosomal RNA (rRNA) genes. Binds specifically to the boxA antiterminator sequence of the ribosomal RNA (rrn) operons
fig|HK01.peg.724	221359.RS9916_37587	5e-173	614.4	Synechococcus	ftsY	GO:0000166,GO:0001882,GO:0001883,GO:0003674,GO:0003824,GO:0003924,GO:0005488,GO:0005525,GO:0005575,GO:0005622,GO:0005623,GO:0005737,GO:0005829,GO:0005886,GO:0006605,GO:0006612,GO:0006613,GO:0006614,GO:0006810,GO:0006886,GO:0008104,GO:0008150,GO:0015031,GO:0015833,GO:0016020,GO:0016462,GO:0016787,GO:0016817,GO:0016818,GO:0017076,GO:0017111,GO:0019001,GO:0019897,GO:0019898,GO:0031224,GO:0031226,GO:…		ko:K03110	ko02024,ko03060,ko03070,map02024,map03060,map03070	M00335			ko00000,ko00001,ko00002,ko02044	3.A.5.1,3.A.5.2,3.A.5.7			Bacteria	1G022@1117,1GZHQ@1129,COG0552@1,COG0552@2	NA|NA|NA	U	Involved in targeting and insertion of nascent membrane proteins into the cytoplasmic membrane. Acts as a receptor for the complex formed by the signal recognition particle (SRP) and the ribosome-nascent chain (RNC)
fig|HK01.peg.725	221360.RS9917_05740	4.6e-234	817.0	Synechococcus	rsbU		3.1.3.3	ko:K07315					ko00000,ko01000,ko03021				Bacteria	1G0BD@1117,1GYD4@1129,COG2208@1,COG2208@2	NA|NA|NA	KT	Serine phosphatase RsbU, regulator of sigma subunit
fig|HK01.peg.726	221360.RS9917_05735	2.3e-238	831.2	Synechococcus	argH	GO:0003674,GO:0003824,GO:0004056,GO:0005575,GO:0005618,GO:0005622,GO:0005623,GO:0005737,GO:0006082,GO:0006520,GO:0006525,GO:0006526,GO:0006591,GO:0006807,GO:0008150,GO:0008152,GO:0008652,GO:0009058,GO:0009064,GO:0009084,GO:0009987,GO:0016053,GO:0016829,GO:0016840,GO:0016842,GO:0019752,GO:0030312,GO:0040007,GO:0042450,GO:0043436,GO:0044237,GO:0044238,GO:0044249,GO:0044281,GO:0044283,GO:0044424,GO:…	4.3.2.1	ko:K01755	ko00220,ko00250,ko01100,ko01110,ko01130,ko01230,map00220,map00250,map01100,map01110,map01130,map01230	M00029,M00844,M00845	R01086	RC00445,RC00447	ko00000,ko00001,ko00002,ko01000,ko04147			iJN678.argH	Bacteria	1G1IS@1117,1GZ1P@1129,COG0165@1,COG0165@2	NA|NA|NA	E	argininosuccinate lyase
fig|HK01.peg.727	221359.RS9916_37602	2.1e-36	159.1	Synechococcus	rbpA												Bacteria	1GJE2@1117,1GYTS@1129,COG0724@1,COG0724@2	NA|NA|NA	S	RNA-binding
fig|HK01.peg.728	59931.WH7805_09364	4.9e-166	590.5	Synechococcus	dusA	GO:0000049,GO:0000166,GO:0002943,GO:0003674,GO:0003676,GO:0003723,GO:0003824,GO:0005488,GO:0005575,GO:0005622,GO:0005623,GO:0005737,GO:0005829,GO:0006139,GO:0006396,GO:0006399,GO:0006400,GO:0006725,GO:0006807,GO:0008033,GO:0008150,GO:0008152,GO:0009451,GO:0009987,GO:0010181,GO:0010467,GO:0016070,GO:0016491,GO:0016627,GO:0017150,GO:0032553,GO:0034470,GO:0034641,GO:0034660,GO:0036094,GO:0043167,GO:…		ko:K05539,ko:K05540					ko00000,ko01000,ko03016				Bacteria	1G0ME@1117,1GZ5V@1129,COG0042@1,COG0042@2	NA|NA|NA	H	Catalyzes the synthesis of 5,6-dihydrouridine (D), a modified base found in the D-loop of most tRNAs, via the reduction of the C5-C6 double bond in target uridines. Specifically modifies U20 and U20a in tRNAs
fig|HK01.peg.729	221360.RS9917_05720	1e-77	296.2	Synechococcus	msrB		1.8.4.12	ko:K07305					ko00000,ko01000				Bacteria	1G60F@1117,1GZZ9@1129,COG0229@1,COG0229@2	NA|NA|NA	O	COG0229 Conserved domain frequently associated with peptide methionine sulfoxide reductase
fig|HK01.peg.730	221360.RS9917_05715	9.9e-185	652.9	Synechococcus	yhiN	GO:0005575,GO:0005622,GO:0005623,GO:0005737,GO:0005829,GO:0044424,GO:0044444,GO:0044464		ko:K07007					ko00000				Bacteria	1FZZ1@1117,1GZ10@1129,COG2081@1,COG2081@2	NA|NA|NA	S	HI0933-like protein
fig|HK01.peg.731	59931.WH7805_09349	5e-176	624.0	Synechococcus	pilC			ko:K02653					ko00000,ko02035,ko02044	3.A.15.2			Bacteria	1G164@1117,1GYBJ@1129,COG1459@1,COG1459@2	NA|NA|NA	U	Type II secretory pathway, component PulF
fig|HK01.peg.732	166318.Syn8016DRAFT_2842	8.3e-180	636.3	Synechococcus	pilT			ko:K02669					ko00000,ko02035,ko02044	3.A.15.2			Bacteria	1G0HI@1117,1GYWR@1129,COG2805@1,COG2805@2	NA|NA|NA	NU	COG2805 Tfp pilus assembly protein, pilus retraction ATPase PilT
fig|HK01.peg.733	221360.RS9917_05700	5.7e-242	843.6	Synechococcus	pilB			ko:K02454,ko:K02504,ko:K02652	ko03070,ko05111,map03070,map05111	M00331			ko00000,ko00001,ko00002,ko02035,ko02044	3.A.15,3.A.15.2			Bacteria	1G03J@1117,1GZBY@1129,COG2804@1,COG2804@2	NA|NA|NA	NU	Type II secretory pathway, ATPase PulE Tfp pilus assembly pathway, ATPase PilB
fig|HK01.peg.734	221360.RS9917_05695	1.2e-71	276.6	Synechococcus	grpE	GO:0000166,GO:0000774,GO:0003674,GO:0005488,GO:0005515,GO:0005575,GO:0005618,GO:0005623,GO:0006950,GO:0007154,GO:0008150,GO:0009267,GO:0009605,GO:0009987,GO:0009991,GO:0017076,GO:0030234,GO:0030312,GO:0030554,GO:0031667,GO:0031668,GO:0031669,GO:0033554,GO:0036094,GO:0040007,GO:0042594,GO:0044464,GO:0050790,GO:0050896,GO:0051082,GO:0051716,GO:0060589,GO:0060590,GO:0065007,GO:0065009,GO:0071496,GO:…		ko:K03687					ko00000,ko03029,ko03110				Bacteria	1G55A@1117,1GYCY@1129,COG0576@1,COG0576@2	NA|NA|NA	O	Participates actively in the response to hyperosmotic and heat shock by preventing the aggregation of stress-denatured proteins, in association with DnaK and GrpE. It is the nucleotide exchange factor for DnaK and may function as a thermosensor. Unfolded proteins bind initially to DnaJ
fig|HK01.peg.735	166318.Syn8016DRAFT_2845	1.1e-161	576.2	Synechococcus	dnaJ			ko:K03686					ko00000,ko03029,ko03110				Bacteria	1G0IY@1117,1GZIR@1129,COG0484@1,COG0484@2	NA|NA|NA	O	ATP binding to DnaK triggers the release of the substrate protein, thus completing the reaction cycle. Several rounds of ATP-dependent interactions between DnaJ, DnaK and GrpE are required for fully efficient folding. Also involved, together with DnaK and GrpE, in the DNA replication of plasmids through activation of initiation proteins
fig|HK01.peg.736	166318.Syn8016DRAFT_2846	1.2e-12	78.6	Synechococcus	tusA		1.8.7.1	ko:K00392	ko00920,ko01100,ko01120,map00920,map01100,map01120	M00176	R00859,R03600	RC00065	ko00000,ko00001,ko00002,ko01000				Bacteria	1G7QS@1117,1H1FN@1129,COG0425@1,COG0425@2	NA|NA|NA	O	Belongs to the sulfur carrier protein TusA family
fig|HK01.peg.737	221360.RS9917_05680	5.3e-132	477.2	Synechococcus	rsgA		3.1.3.100	ko:K06949	ko00730,ko01100,map00730,map01100		R00615,R02135	RC00002,RC00017	ko00000,ko00001,ko01000,ko03009				Bacteria	1FZYE@1117,1GZHU@1129,COG1162@1,COG1162@2	NA|NA|NA	S	One of several proteins that assist in the late maturation steps of the functional core of the 30S ribosomal subunit. Helps release RbfA from mature subunits. May play a role in the assembly of ribosomal proteins into the subunit. Circularly permuted GTPase that catalyzes slow GTP hydrolysis, GTPase activity is stimulated by the 30S ribosomal subunit
fig|HK01.peg.738	221360.RS9917_05675	1.5e-50	205.3	Synechococcus	ybaB	GO:0003674,GO:0003676,GO:0003677,GO:0005488,GO:0005575,GO:0005622,GO:0005623,GO:0005737,GO:0005829,GO:0044424,GO:0044444,GO:0044464,GO:0097159,GO:1901363		ko:K06187,ko:K09747	ko03440,map03440				ko00000,ko00001,ko03400				Bacteria	1G6TX@1117,1H0IT@1129,COG0718@1,COG0718@2	NA|NA|NA	S	Binds to DNA and alters its conformation. May be involved in regulation of gene expression, nucleoid organization and DNA protection
fig|HK01.peg.739	221360.RS9917_05670	5e-125	454.1	Synechococcus	murB		1.3.1.98	ko:K00075	ko00520,ko00550,ko01100,map00520,map00550,map01100		R03191,R03192	RC02639	ko00000,ko00001,ko01000,ko01011				Bacteria	1FZXZ@1117,1GYPM@1129,COG0812@1,COG0812@2	NA|NA|NA	M	Cell wall formation
fig|HK01.peg.740	221360.RS9917_05665	4.9e-215	753.8	Synechococcus	murC	GO:0000166,GO:0000270,GO:0000287,GO:0003674,GO:0003824,GO:0005488,GO:0005524,GO:0006022,GO:0006023,GO:0006024,GO:0006807,GO:0008144,GO:0008150,GO:0008152,GO:0008763,GO:0009058,GO:0009059,GO:0009252,GO:0009273,GO:0009987,GO:0016874,GO:0016879,GO:0016881,GO:0017076,GO:0030203,GO:0030554,GO:0032553,GO:0032555,GO:0032559,GO:0034645,GO:0035639,GO:0036094,GO:0042546,GO:0043167,GO:0043168,GO:0043169,GO:…	6.3.2.8	ko:K01924	ko00471,ko00550,ko01100,map00471,map00550,map01100		R03193	RC00064,RC00141	ko00000,ko00001,ko01000,ko01011			iECP_1309.ECP_0093,iJN678.murC	Bacteria	1G07H@1117,1GYHS@1129,COG0773@1,COG0773@2	NA|NA|NA	M	Belongs to the MurCDEF family
fig|HK01.peg.742	221360.RS9917_05660	2e-191	674.9	Synechococcus	gapB	GO:0000166,GO:0003674,GO:0003824,GO:0004365,GO:0005488,GO:0005975,GO:0005996,GO:0006006,GO:0006094,GO:0008150,GO:0008152,GO:0009058,GO:0016051,GO:0016491,GO:0016620,GO:0016903,GO:0019318,GO:0019319,GO:0036094,GO:0043891,GO:0044238,GO:0044281,GO:0044283,GO:0046364,GO:0048037,GO:0050661,GO:0050662,GO:0051287,GO:0055114,GO:0071704,GO:0097159,GO:1901265,GO:1901363,GO:1901576	1.2.1.12,1.2.1.59	ko:K00134,ko:K00150	ko00010,ko00710,ko01100,ko01110,ko01120,ko01130,ko01200,ko01230,ko04066,ko05010,map00010,map00710,map01100,map01110,map01120,map01130,map01200,map01230,map04066,map05010	M00001,M00002,M00003,M00165,M00166,M00308,M00552	R01061,R01063	RC00149	ko00000,ko00001,ko00002,ko01000,ko04131,ko04147				Bacteria	1G0V1@1117,1GZ2J@1129,COG0057@1,COG0057@2	NA|NA|NA	C	Belongs to the glyceraldehyde-3-phosphate dehydrogenase family
fig|HK01.peg.743	221360.RS9917_05655	3.1e-128	464.9	Synechococcus	thiL		2.7.4.16	ko:K00946,ko:K07123	ko00730,ko01100,map00730,map01100	M00127	R00617	RC00002	ko00000,ko00001,ko00002,ko01000			iYO844.BSU05900	Bacteria	1G1ZP@1117,1GYZ9@1129,COG0611@1,COG0611@2	NA|NA|NA	H	Catalyzes the ATP-dependent phosphorylation of thiamine- monophosphate (TMP) to form thiamine-pyrophosphate (TPP), the active form of vitamin B1
fig|HK01.peg.744	221360.RS9917_05650	2.8e-167	594.7	Synechococcus			5.2.1.8	ko:K01802,ko:K03768					ko00000,ko01000,ko03110				Bacteria	1G0A4@1117,1GYJD@1129,COG0652@1,COG0652@2	NA|NA|NA	M	Peptidyl-prolyl cis-trans isomerase
fig|HK01.peg.745	221360.RS9917_05645	8.4e-99	366.3	Synechococcus	efp	GO:0003674,GO:0003676,GO:0003723,GO:0003746,GO:0005488,GO:0005575,GO:0005622,GO:0005623,GO:0005737,GO:0005829,GO:0006412,GO:0006414,GO:0006518,GO:0006807,GO:0008135,GO:0008150,GO:0008152,GO:0009058,GO:0009059,GO:0009987,GO:0010467,GO:0019538,GO:0034641,GO:0034645,GO:0043043,GO:0043170,GO:0043603,GO:0043604,GO:0044237,GO:0044238,GO:0044249,GO:0044260,GO:0044267,GO:0044271,GO:0044424,GO:0044444,GO:…		ko:K02356					ko00000,ko03012				Bacteria	1G0AE@1117,1GYW7@1129,COG0231@1,COG0231@2	NA|NA|NA	J	Involved in peptide bond synthesis. Stimulates efficient translation and peptide-bond synthesis on native or reconstituted 70S ribosomes in vitro. Probably functions indirectly by altering the affinity of the ribosome for aminoacyl-tRNA, thus increasing their reactivity as acceptors for peptidyl transferase
fig|HK01.peg.746	221359.RS9916_37692	1.7e-60	238.8	Synechococcus	accB		2.3.1.12,4.1.1.3	ko:K00627,ko:K01571,ko:K02160	ko00010,ko00020,ko00061,ko00620,ko00640,ko00720,ko01100,ko01110,ko01120,ko01130,ko01200,ko01212,map00010,map00020,map00061,map00620,map00640,map00720,map01100,map01110,map01120,map01130,map01200,map01212	M00082,M00307,M00376	R00209,R00217,R00742,R02569	RC00004,RC00040,RC00367,RC02742,RC02857	br01601,ko00000,ko00001,ko00002,ko01000,ko02000	3.B.1.1.1			Bacteria	1G6MY@1117,1GZ7K@1129,COG0511@1,COG0511@2	NA|NA|NA	I	first, biotin carboxylase catalyzes the carboxylation of the carrier protein and then the transcarboxylase transfers the carboxyl group to form malonyl-CoA
fig|HK01.peg.747	221360.RS9917_05635	5.6e-149	533.9	Synechococcus	pdxA	GO:0000166,GO:0000287,GO:0003674,GO:0003824,GO:0005488,GO:0005515,GO:0006081,GO:0006725,GO:0006732,GO:0006766,GO:0006767,GO:0006793,GO:0006796,GO:0006807,GO:0008150,GO:0008152,GO:0008270,GO:0008614,GO:0008615,GO:0009058,GO:0009108,GO:0009110,GO:0009987,GO:0016491,GO:0016614,GO:0016616,GO:0017144,GO:0018130,GO:0019438,GO:0019637,GO:0034641,GO:0036094,GO:0042364,GO:0042802,GO:0042816,GO:0042819,GO:…	1.1.1.262,1.1.1.408,1.1.1.409	ko:K00097,ko:K22024	ko00750,ko01100,map00750,map01100	M00124	R05681,R05837,R07406	RC00089,RC00675,RC01475	ko00000,ko00001,ko00002,ko01000			iECO111_1330.ECO111_0056	Bacteria	1G1U1@1117,1GZ7N@1129,COG1995@1,COG1995@2	NA|NA|NA	H	Catalyzes the NAD(P)-dependent oxidation of 4- (phosphohydroxy)-L-threonine (HTP) into 2-amino-3-oxo-4- (phosphohydroxy)butyric acid which spontaneously decarboxylates to form 3-amino-2-oxopropyl phosphate (AHAP)
fig|HK01.peg.748	221360.RS9917_05625	4.7e-129	467.6	Synechococcus	yeeZ		1.5.5.1	ko:K00311					ko00000,ko01000				Bacteria	1G4K7@1117,1GYVK@1129,COG0451@1,COG0451@2	NA|NA|NA	GM	COG0451 Nucleoside-diphosphate-sugar epimerases
fig|HK01.peg.749	221359.RS9916_37712	5.4e-11	73.2	Synechococcus													Bacteria	1GP3M@1117,1H276@1129,2A5I4@1,30U8C@2	NA|NA|NA
fig|HK01.peg.750	221360.RS9917_05620	2.5e-11	73.9	Synechococcus				ko:K07451					ko00000,ko01000,ko02048				Bacteria	1GDA5@1117,1H0GG@1129,COG1403@1,COG1403@2	NA|NA|NA	L	HNH endonuclease
fig|HK01.peg.751	221360.RS9917_05615	2.4e-247	861.3	Synechococcus													Bacteria	1GBFC@1117,1GYR9@1129,COG0553@1,COG0553@2	NA|NA|NA	KL	Superfamily II DNA RNA helicases, SNF2 family
fig|HK01.peg.752	221359.RS9916_37727	4.7e-37	160.6	Synechococcus													Bacteria	1GNP4@1117,1H19X@1129,2BQD0@1,32J88@2	NA|NA|NA	S	COG0457 FOG TPR repeat
fig|HK01.peg.753	221360.RS9917_05605	5.9e-14	82.8	Synechococcus													Bacteria	1GRD8@1117,1H0N9@1129,2A3NQ@1,30S64@2	NA|NA|NA
fig|HK01.peg.754	221360.RS9917_05600	3e-74	284.6	Synechococcus	yhjN			ko:K07120					ko00000				Bacteria	1GBXF@1117,1H07W@1129,COG3180@1,COG3180@2	NA|NA|NA	S	Pfam:AmoA
fig|HK01.peg.755	74547.PMT_0040	9.8e-12	76.3	Cyanobacteria													Bacteria	1GNV6@1117,1MP2Z@1212,2C6NV@1,30TR9@2	NA|NA|NA
fig|HK01.peg.756	221359.RS9916_37747	6.9e-15	85.9	Synechococcus													Bacteria	1GNQP@1117,1H1E5@1129,2A4NF@1,30T9F@2	NA|NA|NA
fig|HK01.peg.757	166318.Syn8016DRAFT_2865	9.5e-13	79.0	Synechococcus													Bacteria	1GP2G@1117,1H24V@1129,2A5FS@1,30U5S@2	NA|NA|NA
fig|HK01.peg.758	221360.RS9917_05580	3.3e-198	697.6	Synechococcus	dhsS		1.12.1.2	ko:K00436			R00700		ko00000,ko01000			iJN678.sll1559,iSB619.SA_RS08700	Bacteria	1G123@1117,1GYFZ@1129,COG0075@1,COG0075@2	NA|NA|NA	E	Serine-pyruvate aminotransferase archaeal aspartate aminotransferase
fig|HK01.peg.759	221360.RS9917_05575	1.1e-148	533.1	Synechococcus	cbiD		2.1.1.195	ko:K02006,ko:K02188	ko00860,ko01100,ko02010,map00860,map01100,map02010	M00245,M00246	R07773	RC00003,RC02051	ko00000,ko00001,ko00002,ko01000,ko02000	3.A.1.18,3.A.1.22,3.A.1.23			Bacteria	1G0TC@1117,1GZMA@1129,COG1903@1,COG1903@2	NA|NA|NA	H	Catalyzes the methylation of C-1 in cobalt-precorrin-5B to form cobalt-precorrin-6A
fig|HK01.peg.760	221360.RS9917_05570	8.5e-298	1028.9	Synechococcus	guaA	GO:0003674,GO:0003824,GO:0003921,GO:0003922,GO:0005488,GO:0005515,GO:0005575,GO:0005618,GO:0005622,GO:0005623,GO:0005737,GO:0005829,GO:0006139,GO:0006163,GO:0006164,GO:0006177,GO:0006725,GO:0006753,GO:0006793,GO:0006796,GO:0006807,GO:0008150,GO:0008152,GO:0009058,GO:0009116,GO:0009117,GO:0009119,GO:0009123,GO:0009124,GO:0009126,GO:0009127,GO:0009150,GO:0009152,GO:0009156,GO:0009161,GO:0009163,GO:…	6.3.5.2	ko:K01951	ko00230,ko00983,ko01100,map00230,map00983,map01100	M00050	R01230,R01231,R08244	RC00010,RC00204	ko00000,ko00001,ko00002,ko01000,ko01002			iJN746.PP_1032,iLJ478.TM1820,iSF_1195.SF2553,iSFxv_1172.SFxv_2808,iS_1188.S2725,iYL1228.KPN_02833	Bacteria	1G06N@1117,1GYU0@1129,COG0518@1,COG0518@2,COG0519@1,COG0519@2	NA|NA|NA	F	Catalyzes the synthesis of GMP from XMP
fig|HK01.peg.761	221360.RS9917_05565	8e-95	353.2	Synechococcus													Bacteria	1GBIQ@1117,1GZGK@1129,2EXZ5@1,33R87@2	NA|NA|NA	S	Alternative locus ID
fig|HK01.peg.762	221360.RS9917_05560	3.1e-30	137.9	Synechococcus													Bacteria	1GETF@1117,1H0Q5@1129,2F7RQ@1,3405V@2	NA|NA|NA
fig|HK01.peg.763	221360.RS9917_05555	0.0	1079.3	Synechococcus	mrdA		3.4.16.4	ko:K05515	ko00550,ko01501,map00550,map01501				ko00000,ko00001,ko01000,ko01011				Bacteria	1G03W@1117,1GZ9G@1129,COG0768@1,COG0768@2	NA|NA|NA	M	Penicillin-binding Protein
fig|HK01.peg.764	221360.RS9917_05550	1.5e-203	715.3	Synechococcus	sqdX												Bacteria	1G1J6@1117,1GZ2I@1129,COG0438@1,COG0438@2	NA|NA|NA	M	Glycosyl transferase, group 1
fig|HK01.peg.765	221360.RS9917_05545	6.6e-226	789.6	Synechococcus	sqdB		3.13.1.1	ko:K06118	ko00520,ko00561,map00520,map00561		R05775	RC01469	ko00000,ko00001,ko01000				Bacteria	1G0TM@1117,1GZ9Q@1129,COG0451@1,COG0451@2	NA|NA|NA	GM	Sulfolipid (UDP-sulfoquinovose) biosynthesis protein
fig|HK01.peg.766	64471.sync_0054	3.6e-13	80.1	Synechococcus													Bacteria	1GGMH@1117,1H1JS@1129,2DESD@1,2ZP29@2	NA|NA|NA	S	High light inducible protein
fig|HK01.peg.767	221359.RS9916_37842	9.7e-102	376.7	Synechococcus	thiG	GO:0003674,GO:0003824,GO:0005575,GO:0005622,GO:0005623,GO:0005737,GO:0005829,GO:0006725,GO:0006766,GO:0006767,GO:0006772,GO:0006790,GO:0006807,GO:0008150,GO:0008152,GO:0009058,GO:0009110,GO:0009228,GO:0009987,GO:0017144,GO:0018130,GO:0019438,GO:0034641,GO:0042364,GO:0042723,GO:0042724,GO:0044237,GO:0044249,GO:0044271,GO:0044272,GO:0044281,GO:0044283,GO:0044424,GO:0044444,GO:0044464,GO:0046483,GO:…	2.8.1.10	ko:K03149	ko00730,ko01100,map00730,map01100		R10247	RC03096,RC03097,RC03461	ko00000,ko00001,ko01000			iECABU_c1320.ECABU_c45060,iECO26_1355.ECO26_5099,ic_1306.c4947	Bacteria	1FZYU@1117,1GYHY@1129,COG2022@1,COG2022@2	NA|NA|NA	H	Catalyzes the rearrangement of 1-deoxy-D-xylulose 5- phosphate (DXP) to produce the thiazole phosphate moiety of thiamine. Sulfur is provided by the thiocarboxylate moiety of the carrier protein ThiS. In vitro, sulfur can be provided by H(2)S
fig|HK01.peg.768	221360.RS9917_05530	2.5e-73	281.6	Synechococcus													Bacteria	1GDQ8@1117,1GZTD@1129,2A348@1,30RJB@2	NA|NA|NA
fig|HK01.peg.769	221359.RS9916_37852	5.6e-74	283.9	Synechococcus													Bacteria	1G5SN@1117,1H09X@1129,COG0457@1,COG0457@2	NA|NA|NA	S	COG0457 FOG TPR repeat
fig|HK01.peg.770	221360.RS9917_05520	2.4e-51	208.0	Synechococcus	rplT	GO:0000027,GO:0000900,GO:0003674,GO:0003676,GO:0003723,GO:0003729,GO:0003735,GO:0005198,GO:0005488,GO:0005575,GO:0005622,GO:0005623,GO:0005737,GO:0005829,GO:0005840,GO:0005886,GO:0006355,GO:0006412,GO:0006417,GO:0006518,GO:0006807,GO:0006996,GO:0008150,GO:0008152,GO:0009058,GO:0009059,GO:0009889,GO:0009890,GO:0009892,GO:0009987,GO:0010467,GO:0010468,GO:0010556,GO:0010558,GO:0010605,GO:0010608,GO:…		ko:K02887	ko03010,map03010	M00178			br01610,ko00000,ko00001,ko00002,ko03011				Bacteria	1G5NZ@1117,1H0HJ@1129,COG0292@1,COG0292@2	NA|NA|NA	J	Binds directly to 23S ribosomal RNA and is necessary for the in vitro assembly process of the 50S ribosomal subunit. It is not involved in the protein synthesizing functions of that subunit
fig|HK01.peg.771	221359.RS9916_37862	8.7e-27	125.6	Synechococcus	rpmI	GO:0003674,GO:0003735,GO:0005198,GO:0005575,GO:0005622,GO:0005623,GO:0005737,GO:0005829,GO:0005840,GO:0015934,GO:0022625,GO:0022626,GO:0032991,GO:0043226,GO:0043228,GO:0043229,GO:0043232,GO:0044391,GO:0044422,GO:0044424,GO:0044444,GO:0044445,GO:0044446,GO:0044464,GO:1990904		ko:K02916	ko03010,map03010	M00178			br01610,ko00000,ko00001,ko00002,ko03011				Bacteria	1G8Z8@1117,1H1FP@1129,COG0291@1,COG0291@2	NA|NA|NA	J	Belongs to the bacterial ribosomal protein bL35 family
fig|HK01.peg.772	221360.RS9917_05510	2.7e-227	794.7	Synechococcus	lytB			ko:K06381					ko00000				Bacteria	1FZX9@1117,1GYZY@1129,COG2385@1,COG2385@2	NA|NA|NA	D	COG2385 Sporulation protein and related proteins
fig|HK01.peg.773	221360.RS9917_05505	2.6e-223	781.2	Synechococcus		GO:0000287,GO:0003674,GO:0003824,GO:0005488,GO:0006629,GO:0006643,GO:0008150,GO:0008152,GO:0008610,GO:0009058,GO:0009987,GO:0016740,GO:0016757,GO:0016758,GO:0043167,GO:0043169,GO:0044237,GO:0044238,GO:0044249,GO:0044255,GO:0046467,GO:0046872,GO:0071704,GO:1901576	2.4.1.336	ko:K19003	ko00561,ko01100,map00561,map01100		R02689	RC00005,RC00059	ko00000,ko00001,ko01000,ko01003		GT2		Bacteria	1FZYV@1117,1GYAV@1129,COG1215@1,COG1215@2	NA|NA|NA	M	COG1215 Glycosyltransferases, probably involved in cell wall biogenesis
fig|HK01.peg.774	221360.RS9917_05490	1.3e-241	842.4	Synechococcus	dnaX	GO:0003674,GO:0003824,GO:0005488,GO:0005515,GO:0005575,GO:0005622,GO:0005623,GO:0006139,GO:0006259,GO:0006260,GO:0006261,GO:0006725,GO:0006807,GO:0008150,GO:0008152,GO:0009058,GO:0009059,GO:0009360,GO:0009987,GO:0016462,GO:0016787,GO:0016817,GO:0016818,GO:0016887,GO:0017111,GO:0030234,GO:0030337,GO:0032991,GO:0034641,GO:0034645,GO:0040007,GO:0042575,GO:0042802,GO:0043170,GO:0043846,GO:0044237,GO:…	2.7.7.7	ko:K02343	ko00230,ko00240,ko01100,ko03030,ko03430,ko03440,map00230,map00240,map01100,map03030,map03430,map03440	M00260	R00375,R00376,R00377,R00378	RC02795	ko00000,ko00001,ko00002,ko01000,ko03032,ko03400				Bacteria	1G0SB@1117,1GYY4@1129,COG2812@1,COG2812@2	NA|NA|NA	H	DNA polymerase III is a complex, multichain enzyme responsible for most of the replicative synthesis in bacteria. This DNA polymerase also exhibits 3' to 5' exonuclease activity
fig|HK01.peg.775	221360.RS9917_05485	1.4e-106	392.5	Synechococcus	pspA	GO:0005575,GO:0005622,GO:0005623,GO:0005737,GO:0005829,GO:0044424,GO:0044444,GO:0044464		ko:K03969					ko00000				Bacteria	1G2PP@1117,1GZM8@1129,COG1842@1,COG1842@2	NA|NA|NA	KT	Lecithin retinol acyltransferase
fig|HK01.peg.776	221359.RS9916_37902	1.1e-245	855.5	Synechococcus	clpX	GO:0000166,GO:0003674,GO:0003824,GO:0004176,GO:0005488,GO:0005524,GO:0006508,GO:0006807,GO:0008144,GO:0008150,GO:0008152,GO:0008233,GO:0009056,GO:0009057,GO:0009987,GO:0016462,GO:0016787,GO:0016817,GO:0016818,GO:0016887,GO:0017076,GO:0017111,GO:0019538,GO:0030163,GO:0030554,GO:0032553,GO:0032555,GO:0032559,GO:0035639,GO:0036094,GO:0042623,GO:0043167,GO:0043168,GO:0043170,GO:0044238,GO:0051301,GO:…		ko:K03544	ko04112,map04112				ko00000,ko00001,ko03110				Bacteria	1G04H@1117,1GYBM@1129,COG1219@1,COG1219@2	NA|NA|NA	O	ATP-dependent specificity component of the Clp protease. It directs the protease to specific substrates. Can perform chaperone functions in the absence of ClpP
fig|HK01.peg.777	221359.RS9916_37907	7.1e-116	423.3	Synechococcus	clpP		3.4.21.92	ko:K01358	ko04112,ko04212,map04112,map04212				ko00000,ko00001,ko01000,ko01002				Bacteria	1G1TB@1117,1GZ38@1129,COG0740@1,COG0740@2	NA|NA|NA	O	Cleaves peptides in various proteins in a process that requires ATP hydrolysis. Has a chymotrypsin-like activity. Plays a major role in the degradation of misfolded proteins
fig|HK01.peg.778	221359.RS9916_37912	1.1e-211	742.7	Synechococcus	tig	GO:0005575,GO:0005618,GO:0005622,GO:0005623,GO:0005737,GO:0005829,GO:0005886,GO:0006950,GO:0007154,GO:0008150,GO:0009267,GO:0009605,GO:0009987,GO:0009991,GO:0016020,GO:0030312,GO:0031667,GO:0031668,GO:0031669,GO:0033554,GO:0042221,GO:0042594,GO:0044424,GO:0044444,GO:0044464,GO:0046677,GO:0050896,GO:0051716,GO:0071496,GO:0071944		ko:K03545					ko00000				Bacteria	1G1IA@1117,1GYV4@1129,COG0544@1,COG0544@2	NA|NA|NA	D	Involved in protein export. Acts as a chaperone by maintaining the newly synthesized protein in an open conformation. Functions as a peptidyl-prolyl cis-trans isomerase
fig|HK01.peg.780	221359.RS9916_37917	1.6e-156	558.9	Synechococcus	asd		1.2.1.11	ko:K00133	ko00260,ko00261,ko00270,ko00300,ko01100,ko01110,ko01120,ko01130,ko01210,ko01230,map00260,map00261,map00270,map00300,map01100,map01110,map01120,map01130,map01210,map01230	M00016,M00017,M00018,M00033,M00525,M00526,M00527	R02291	RC00684	ko00000,ko00001,ko00002,ko01000				Bacteria	1G0E6@1117,1GYKG@1129,COG0136@1,COG0136@2	NA|NA|NA	E	Catalyzes the NADPH-dependent formation of L-aspartate- semialdehyde (L-ASA) by the reductive dephosphorylation of L- aspartyl-4-phosphate
fig|HK01.peg.781	221360.RS9917_05460	2.8e-152	544.7	Synechococcus	dapA		4.3.3.7	ko:K01714	ko00261,ko00300,ko01100,ko01110,ko01120,ko01130,ko01230,map00261,map00300,map01100,map01110,map01120,map01130,map01230	M00016,M00525,M00526,M00527	R10147	RC03062,RC03063	ko00000,ko00001,ko00002,ko01000				Bacteria	1G0HP@1117,1GYAH@1129,COG0329@1,COG0329@2	NA|NA|NA	E	Catalyzes the condensation of (S)-aspartate-beta- semialdehyde (S)-ASA and pyruvate to 4-hydroxy- tetrahydrodipicolinate (HTPA)
fig|HK01.peg.782	221360.RS9917_05455	0.0	1152.9	Synechococcus	rnj	GO:0003674,GO:0003824,GO:0004518,GO:0004519,GO:0004521,GO:0004527,GO:0004532,GO:0004534,GO:0004540,GO:0005488,GO:0005515,GO:0006139,GO:0006364,GO:0006396,GO:0006725,GO:0006807,GO:0008150,GO:0008152,GO:0008409,GO:0009987,GO:0010467,GO:0016070,GO:0016072,GO:0016787,GO:0016788,GO:0016796,GO:0016896,GO:0022613,GO:0034470,GO:0034641,GO:0034660,GO:0042254,GO:0042802,GO:0043170,GO:0044085,GO:0044237,GO:…		ko:K12574	ko03018,map03018				ko00000,ko00001,ko01000,ko03019				Bacteria	1G0MZ@1117,1GYT9@1129,COG0595@1,COG0595@2	NA|NA|NA	J	An RNase that has 5'-3' exonuclease and possibly endonuclease activity. Involved in maturation of rRNA and in some organisms also mRNA maturation and or decay
fig|HK01.peg.783	221360.RS9917_05365	9.7e-124	450.3	Synechococcus	hlyD7			ko:K01993					ko00000				Bacteria	1GQ20@1117,1GZBT@1129,COG1566@1,COG1566@2	NA|NA|NA	V	transporter component
fig|HK01.peg.784	221360.RS9917_05360	0.0	1624.0	Synechococcus	hlyB			ko:K06147					ko00000,ko02000	3.A.1.106,3.A.1.109,3.A.1.21			Bacteria	1G0V8@1117,1GYNJ@1129,COG2274@1,COG2274@2	NA|NA|NA	V	COG2274 ABC-type bacteriocin lantibiotic exporters, contain an N-terminal double-glycine peptidase domain
fig|HK01.peg.785	221360.RS9917_05355	1.8e-77	295.8	Synechococcus			5.2.1.8	ko:K03770,ko:K07533					ko00000,ko01000,ko03110				Bacteria	1G0YM@1117,1GZSW@1129,COG0760@1,COG0760@2	NA|NA|NA	G	Parvulin-like peptidyl-prolyl isomerase
fig|HK01.peg.786	1499502.EV12_1497	1.5e-65	256.9	Cyanobacteria				ko:K09931					ko00000				Bacteria	1G705@1117,1MN7T@1212,COG1216@1,COG1216@2,COG3551@1,COG3551@2	NA|NA|NA	S	Glycosyltransferase like family 2
fig|HK01.peg.787	585423.KR49_01730	5.6e-20	104.0	Synechococcus	exsH		2.7.11.1,3.1.3.1,3.1.3.6,3.1.3.8,3.1.4.16	ko:K01077,ko:K01083,ko:K01113,ko:K01119,ko:K07093,ko:K12132,ko:K20276	ko00230,ko00240,ko00562,ko00730,ko00790,ko01100,ko02020,ko02024,map00230,map00240,map00562,map00730,map00790,map01100,map02020,map02024	M00126	R01562,R01877,R02135,R02148,R02370,R03371,R03537,R03538,R03929,R04620,R05135	RC00017,RC00078,RC00296	ko00000,ko00001,ko00002,ko00537,ko01000,ko01001,ko04147				Bacteria	1G0YK@1117,1GYWT@1129,COG0737@1,COG0737@2,COG2931@1,COG2931@2,COG3391@1,COG3391@2,COG4222@1,COG4222@2	NA|NA|NA	F	5'-nucleotidase, C-terminal domain
fig|HK01.peg.788	221360.RS9917_05450	1.1e-29	136.7	Synechococcus													Bacteria	1GNJA@1117,1H11E@1129,2A439@1,30SN9@2	NA|NA|NA
fig|HK01.peg.789	221360.RS9917_05445	7.7e-127	460.3	Synechococcus	tilS		6.3.4.19	ko:K04075			R09597	RC02633,RC02634	ko00000,ko01000,ko03016				Bacteria	1G11T@1117,1GYVS@1129,COG0037@1,COG0037@2	NA|NA|NA	J	Ligates lysine onto the cytidine present at position 34 of the AUA codon-specific tRNA(Ile) that contains the anticodon CAU, in an ATP-dependent manner. Cytidine is converted to lysidine, thus changing the amino acid specificity of the tRNA from methionine to isoleucine
fig|HK01.peg.790	221360.RS9917_05440	1.5e-114	419.1	Synechococcus													Bacteria	1GHF3@1117,1H4D5@1129,COG0516@1,COG0516@2	NA|NA|NA	F	Protein of unknown function (DUF561)
fig|HK01.peg.791	221360.RS9917_05425	2.7e-23	114.0	Synechococcus	yvlD			ko:K08972					ko00000				Bacteria	1G835@1117,1H0RX@1129,COG1950@1,COG1950@2	NA|NA|NA	S	membrane
fig|HK01.peg.792	221360.RS9917_05425	1.4e-15	88.2	Synechococcus	yvlD			ko:K08972					ko00000				Bacteria	1G835@1117,1H0RX@1129,COG1950@1,COG1950@2	NA|NA|NA	S	membrane
fig|HK01.peg.793	221360.RS9917_05420	0.0	1503.4	Synechococcus	mutS	GO:0003674,GO:0003676,GO:0003677,GO:0003684,GO:0003690,GO:0003824,GO:0005488,GO:0005575,GO:0005622,GO:0005623,GO:0006139,GO:0006259,GO:0006281,GO:0006298,GO:0006725,GO:0006807,GO:0006950,GO:0006974,GO:0008094,GO:0008150,GO:0008152,GO:0009987,GO:0016462,GO:0016787,GO:0016817,GO:0016818,GO:0016887,GO:0017111,GO:0030983,GO:0032300,GO:0032991,GO:0033554,GO:0034641,GO:0042623,GO:0043170,GO:0044237,GO:…		ko:K03555	ko03430,map03430				ko00000,ko00001,ko03400				Bacteria	1G1QX@1117,1GZ0F@1129,COG0249@1,COG0249@2	NA|NA|NA	L	that it carries out the mismatch recognition step. This protein has a weak ATPase activity
fig|HK01.peg.794	221360.RS9917_05405	0.0	1264.2	Synechococcus	uvrB	GO:0002682,GO:0002684,GO:0003674,GO:0005488,GO:0005515,GO:0005575,GO:0005622,GO:0005623,GO:0005737,GO:0005886,GO:0006950,GO:0008150,GO:0009314,GO:0009380,GO:0009605,GO:0009607,GO:0009628,GO:0016020,GO:0032991,GO:0035821,GO:0042802,GO:0043207,GO:0044003,GO:0044403,GO:0044419,GO:0044424,GO:0044464,GO:0048518,GO:0048583,GO:0048584,GO:0050776,GO:0050778,GO:0050789,GO:0050896,GO:0051409,GO:0051701,GO:…		ko:K03702,ko:K08999	ko03420,map03420				ko00000,ko00001,ko03400				Bacteria	1G05H@1117,1GYAJ@1129,COG0556@1,COG0556@2	NA|NA|NA	L	damaged site, the DNA wraps around one UvrB monomer. DNA wrap is dependent on ATP binding by UvrB and probably causes local melting of the DNA helix, facilitating insertion of UvrB beta-hairpin between the DNA strands. Then UvrB probes one DNA strand for the presence of a lesion. If a lesion is found the UvrA subunits dissociate and the UvrB-DNA preincision complex is formed. This complex is subs…
fig|HK01.peg.795	221360.RS9917_05400	7.2e-293	1012.7	Synechococcus	lysC		1.1.1.3,2.7.2.4	ko:K00928,ko:K12524	ko00260,ko00261,ko00270,ko00300,ko01100,ko01110,ko01120,ko01130,ko01210,ko01230,map00260,map00261,map00270,map00300,map01100,map01110,map01120,map01130,map01210,map01230	M00016,M00017,M00018,M00033,M00525,M00526,M00527	R00480,R01773,R01775	RC00002,RC00043,RC00087	ko00000,ko00001,ko00002,ko01000			iJN678.lysC	Bacteria	1G095@1117,1GYD7@1129,COG0527@1,COG0527@2	NA|NA|NA	E	Aspartate kinase
fig|HK01.peg.796	221360.RS9917_05385	1.8e-157	562.0	Synechococcus	holA		2.7.7.7	ko:K02340	ko00230,ko00240,ko01100,ko03030,ko03430,ko03440,map00230,map00240,map01100,map03030,map03430,map03440	M00260	R00375,R00376,R00377,R00378	RC02795	ko00000,ko00001,ko00002,ko01000,ko03032,ko03400				Bacteria	1G0IK@1117,1GZ2H@1129,COG1466@1,COG1466@2	NA|NA|NA	L	DNA polymerase III, delta subunit
fig|HK01.peg.797	32051.SynWH7803_0083	7.1e-81	307.0	Synechococcus	cobH		5.4.99.60,5.4.99.61	ko:K06042	ko00860,ko01100,map00860,map01100		R05177,R05814	RC01292,RC01980	ko00000,ko00001,ko01000				Bacteria	1G44R@1117,1GZVV@1129,COG2082@1,COG2082@2	NA|NA|NA	H	Precorrin-8X methylmutase
fig|HK01.peg.798	221360.RS9917_05350	1.1e-21	108.6	Synechococcus	psbZ	GO:0005575,GO:0005622,GO:0005623,GO:0005737,GO:0005886,GO:0009521,GO:0009523,GO:0009579,GO:0016020,GO:0030075,GO:0030096,GO:0032991,GO:0034357,GO:0043226,GO:0043228,GO:0043229,GO:0043232,GO:0044422,GO:0044424,GO:0044425,GO:0044436,GO:0044444,GO:0044459,GO:0044464,GO:0071944,GO:0098796,GO:0098797		ko:K02724	ko00195,ko01100,map00195,map01100				ko00000,ko00001,ko00194				Bacteria	1G921@1117,1H1G8@1129,2C06H@1,32ZB0@2	NA|NA|NA	S	Controls the interaction of photosystem II (PSII) cores with the light-harvesting antenna
fig|HK01.peg.799	221360.RS9917_05345	3.7e-79	300.8	Synechococcus	ribH	GO:0000906,GO:0003674,GO:0003824,GO:0005575,GO:0005622,GO:0005623,GO:0005737,GO:0005829,GO:0006766,GO:0006767,GO:0006771,GO:0006807,GO:0008150,GO:0008152,GO:0009058,GO:0009110,GO:0009231,GO:0009987,GO:0016740,GO:0016765,GO:0017144,GO:0018130,GO:0034641,GO:0042364,GO:0042726,GO:0042727,GO:0044237,GO:0044249,GO:0044271,GO:0044281,GO:0044283,GO:0044424,GO:0044444,GO:0044464,GO:0046483,GO:0071704,GO:…	2.5.1.78	ko:K00794	ko00740,ko01100,ko01110,map00740,map01100,map01110	M00125	R04457	RC00960	ko00000,ko00001,ko00002,ko01000			iLJ478.TM1825,iSB619.SA_RS08940,iSFV_1184.SFV_0380	Bacteria	1G0TJ@1117,1GZB2@1129,COG0054@1,COG0054@2	NA|NA|NA	H	Catalyzes the formation of 6,7-dimethyl-8- ribityllumazine by condensation of 5-amino-6-(D- ribitylamino)uracil with 3,4-dihydroxy-2-butanone 4-phosphate. This is the penultimate step in the biosynthesis of riboflavin
fig|HK01.peg.800	221360.RS9917_05340	6.6e-70	270.0	Synechococcus	wecD												Bacteria	1G5WH@1117,1H0YS@1129,COG0454@1,COG0454@2	NA|NA|NA	K	COG0454 Histone acetyltransferase HPA2 and related acetyltransferases
fig|HK01.peg.801	32051.SynWH7803_0099	5.4e-164	583.6	Synechococcus													Bacteria	1G6QK@1117,1GYM0@1129,28UKS@1,2ZGR9@2	NA|NA|NA	S	N-acetylmuramoyl-L-alanine amidase
fig|HK01.peg.802	1255043.TVNIR_0039	5.5e-24	117.1	Gammaproteobacteria				ko:K07171					ko00000,ko01000,ko02048				Bacteria	1N0C3@1224,1SIC3@1236,COG2337@1,COG2337@2	NA|NA|NA	T	PemK-like, MazF-like toxin of type II toxin-antitoxin system
fig|HK01.peg.803	1255043.TVNIR_0038	9.9e-14	82.4	Bacteria				ko:K19156					ko00000,ko02048				Bacteria	COG2002@1,COG2002@2	NA|NA|NA	K	toxin-antitoxin pair type II binding
fig|HK01.peg.805	32051.SynWH7803_0102	1.8e-148	531.9	Synechococcus	rfbA	GO:0000271,GO:0000287,GO:0003674,GO:0003824,GO:0005488,GO:0005575,GO:0005618,GO:0005623,GO:0005886,GO:0005975,GO:0005976,GO:0005996,GO:0006006,GO:0006139,GO:0006220,GO:0006725,GO:0006753,GO:0006793,GO:0006796,GO:0006807,GO:0008150,GO:0008152,GO:0008879,GO:0009058,GO:0009059,GO:0009117,GO:0009141,GO:0009147,GO:0009200,GO:0009211,GO:0009219,GO:0009225,GO:0009226,GO:0009262,GO:0009394,GO:0009987,GO:…	2.7.7.24	ko:K00973	ko00521,ko00523,ko00525,ko01130,map00521,map00523,map00525,map01130	M00793	R02328	RC00002	ko00000,ko00001,ko00002,ko01000			iNJ661.Rv0334	Bacteria	1G091@1117,1GYI5@1129,COG1209@1,COG1209@2	NA|NA|NA	H	Catalyzes the formation of dTDP-glucose, from dTTP and glucose 1-phosphate, as well as its pyrophosphorolysis
fig|HK01.peg.806	32051.SynWH7803_0103	5.6e-96	357.1	Synechococcus	rfbC		5.1.3.13	ko:K01790	ko00521,ko00523,ko01130,map00521,map00523,map01130	M00793	R06514	RC01531	ko00000,ko00001,ko00002,ko01000				Bacteria	1G0QA@1117,1GZRD@1129,COG1898@1,COG1898@2	NA|NA|NA	G	Catalyzes the epimerization of the C3' and C5'positions of dTDP-6-deoxy-D-xylo-4-hexulose, forming dTDP-6-deoxy-L-lyxo-4- hexulose
fig|HK01.peg.807	166318.Syn8016DRAFT_2906	1.6e-113	416.0	Synechococcus	rfbD		1.1.1.133	ko:K00067	ko00521,ko00523,ko01130,map00521,map00523,map01130	M00793	R02777	RC00182	ko00000,ko00001,ko00002,ko01000			iJN678.rfbD	Bacteria	1G2FJ@1117,1GZHZ@1129,COG1091@1,COG1091@2	NA|NA|NA	C	Catalyzes the reduction of dTDP-6-deoxy-L-lyxo-4- hexulose to yield dTDP-L-rhamnose
fig|HK01.peg.808	59931.WH7805_09002	4.7e-220	770.4	Synechococcus	tuaA												Bacteria	1G1XX@1117,1GYGK@1129,COG2148@1,COG2148@2	NA|NA|NA	M	COG2148 Sugar transferases involved in lipopolysaccharide synthesis
fig|HK01.peg.809	69042.WH5701_08359	1.1e-39	169.1	Synechococcus	vapC	GO:0001666,GO:0003674,GO:0003824,GO:0004518,GO:0004540,GO:0006139,GO:0006417,GO:0006725,GO:0006807,GO:0006950,GO:0008150,GO:0008152,GO:0009605,GO:0009607,GO:0009628,GO:0009889,GO:0009890,GO:0009892,GO:0009987,GO:0010468,GO:0010556,GO:0010558,GO:0010605,GO:0010608,GO:0010629,GO:0016070,GO:0016787,GO:0016788,GO:0017148,GO:0019222,GO:0031323,GO:0031324,GO:0031326,GO:0031327,GO:0032268,GO:0032269,GO:…											Bacteria	1G7H5@1117,1H0KG@1129,COG1487@1,COG1487@2	NA|NA|NA	K	PIN domain
fig|HK01.peg.810	1496688.ER33_13980	7.7e-19	99.4	Cyanobacteria													Bacteria	1GAQ0@1117,COG5450@1,COG5450@2	NA|NA|NA	K	Transcription regulator of the Arc MetJ class
fig|HK01.peg.811	180281.CPCC7001_1428	4.7e-162	577.4	Cyanobium	rfbB		4.2.1.46	ko:K01710	ko00521,ko00523,ko00525,ko01055,ko01130,map00521,map00523,map00525,map01055,map01130	M00793	R06513	RC00402	ko00000,ko00001,ko00002,ko01000				Bacteria	1G045@1117,22SFD@167375,COG1088@1,COG1088@2	NA|NA|NA	M	Belongs to the NAD(P)-dependent epimerase dehydratase family. dTDP-glucose dehydratase subfamily
fig|HK01.peg.812	32051.SynWH7803_0106	4.2e-68	265.4	Synechococcus			1.11.1.7	ko:K19511,ko:K20276	ko02024,map02024				ko00000,ko00001,ko01000				Bacteria	1GHF5@1117,1H0T1@1129,COG1913@1,COG1913@2,COG2931@1,COG2931@2	NA|NA|NA	Q	Zinc-dependent metalloprotease
fig|HK01.peg.813	1346791.M529_05065	1.4e-27	130.6	Alphaproteobacteria													Bacteria	1NAVQ@1224,2DGI1@1,2UJ4Z@28211,32U7A@2	NA|NA|NA
fig|HK01.peg.814	313625.BL107_06174	3.2e-55	222.6	Bacteria			3.1.6.6	ko:K01133					ko00000,ko01000				Bacteria	COG3119@1,COG3119@2	NA|NA|NA	P	arylsulfatase activity
fig|HK01.peg.815	221360.RS9917_04715	2.5e-157	561.6	Synechococcus	pseB		4.2.1.115	ko:K13006,ko:K15673,ko:K15894	ko00520,ko01051,ko01052,map00520,map01051,map01052		R09697	RC02609	ko00000,ko00001,ko01000,ko01005,ko01008				Bacteria	1G451@1117,1H40N@1129,COG1086@1,COG1086@2	NA|NA|NA	M	Male sterility protein
fig|HK01.peg.816	1120977.JHUX01000003_gene1071	1.7e-22	113.2	Gammaproteobacteria													Bacteria	1QYMU@1224,1T5BW@1236,COG1208@1,COG1208@2	NA|NA|NA	JM	COG1208 Nucleoside-diphosphate-sugar pyrophosphorylase involved in lipopolysaccharide biosynthesis translation initiation factor 2B, gamma epsilon subunits eIF-2Bgamma eIF-2Bepsilon
fig|HK01.peg.817	232348.ADXL01000091_gene474	1e-77	297.0	Synechococcus													Bacteria	1G294@1117,1H17I@1129,2CA76@1,2Z8DQ@2	NA|NA|NA
fig|HK01.peg.818	1120977.JHUX01000003_gene1073	4e-27	129.8	Moraxellaceae													Bacteria	1P2A8@1224,1S213@1236,3NPD6@468,COG1208@1,COG1208@2	NA|NA|NA	JM	COG1208 Nucleoside-diphosphate-sugar pyrophosphorylase involved in lipopolysaccharide biosynthesis translation initiation factor 2B, gamma epsilon subunits eIF-2Bgamma eIF-2Bepsilon
fig|HK01.peg.822	414684.RC1_3766	7.4e-49	202.2	Rhodospirillales													Bacteria	1MUQQ@1224,2JUFB@204441,2UBJ3@28211,COG2604@1,COG2604@2	NA|NA|NA	S	Protein of unknown function DUF115
fig|HK01.peg.823	414684.RC1_3766	2.8e-27	130.6	Rhodospirillales													Bacteria	1MUQQ@1224,2JUFB@204441,2UBJ3@28211,COG2604@1,COG2604@2	NA|NA|NA	S	Protein of unknown function DUF115
fig|HK01.peg.824	332101.JIBU02000013_gene1277	1.9e-105	389.4	Clostridiaceae	pseA		6.3.4.19	ko:K04075			R09597	RC02633,RC02634	ko00000,ko01000,ko03016				Bacteria	1V1S0@1239,24BSC@186801,36GC2@31979,COG0037@1,COG0037@2	NA|NA|NA	D	tRNA processing
fig|HK01.peg.826	930166.CD58_08725	7.9e-19	99.4	Gammaproteobacteria	pseF	GO:0000271,GO:0003674,GO:0003824,GO:0005975,GO:0005976,GO:0006629,GO:0008150,GO:0008152,GO:0008610,GO:0008653,GO:0009058,GO:0009059,GO:0009103,GO:0009987,GO:0016051,GO:0016740,GO:0016772,GO:0016779,GO:0033692,GO:0034637,GO:0034645,GO:0043170,GO:0044237,GO:0044238,GO:0044249,GO:0044255,GO:0044260,GO:0044262,GO:0044264,GO:0071704,GO:1901135,GO:1901137,GO:1901576,GO:1903509	2.7.7.43,2.7.7.81,2.7.7.82	ko:K00983,ko:K15899,ko:K18431	ko00520,ko01100,map00520,map01100		R01117,R04215,R09843,R10182	RC00152	ko00000,ko00001,ko01000				Bacteria	1QACI@1224,1RR92@1236,COG1083@1,COG1083@2	NA|NA|NA	M	Acylneuraminate cytidylyltransferase
fig|HK01.peg.827	696281.Desru_1223	5.1e-74	284.3	Clostridia													Bacteria	1UZDV@1239,24FCK@186801,COG2120@1,COG2120@2	NA|NA|NA	S	GlcNAc-PI de-N-acetylase
fig|HK01.peg.829	1122164.JHWF01000011_gene2479	8.9e-96	357.8	Gammaproteobacteria	pseG		3.6.1.57	ko:K15897	ko00520,map00520		R09834	RC00005,RC00078	ko00000,ko00001,ko01000				Bacteria	1Q330@1224,1RYTC@1236,COG1670@1,COG1670@2,COG3980@1,COG3980@2	NA|NA|NA	M	Spore coat polysaccharide biosynthesis protein
fig|HK01.peg.831	335541.Swol_0208	3.7e-39	167.9	Clostridia			2.1.2.9	ko:K00604	ko00670,ko00970,map00670,map00970		R03940	RC00026,RC00165	ko00000,ko00001,ko01000				Bacteria	1V49K@1239,24F6Q@186801,COG0223@1,COG0223@2	NA|NA|NA	J	Attaches a formyl group to the free amino group of methionyl-tRNA(fMet). The formyl group appears to play a dual role in the initiator identity of N-formylmethionyl-tRNA by promoting its recognition by IF2 and preventing the misappropriation of this tRNA by the elongation apparatus
fig|HK01.peg.832	1131813.AQVT01000001_gene2778	6.8e-08	63.5	Methylobacteriaceae													Bacteria	1JYHT@119045,1PAN1@1224,2A7ZT@1,2UX88@28211,30X00@2	NA|NA|NA
fig|HK01.peg.833	1530186.JQEY01000007_gene3268	3.2e-12	78.2	Alphaproteobacteria													Bacteria	1NE16@1224,2EPAY@1,2UJ7E@28211,33GXQ@2	NA|NA|NA
fig|HK01.peg.834	314254.OA2633_15234	1.6e-07	62.8	Hyphomonadaceae	yjaB			ko:K03827					ko00000,ko01000				Bacteria	1RI35@1224,2UAGV@28211,44028@69657,COG0454@1,COG0456@2	NA|NA|NA	K	Acetyltransferase (GNAT) domain
fig|HK01.peg.835	391937.NA2_18475	9.4e-147	526.6	Phyllobacteriaceae	pseI		2.5.1.56,2.5.1.97	ko:K01654,ko:K15898	ko00520,ko01100,map00520,map01100		R01804,R04435,R09841	RC00159	ko00000,ko00001,ko01000				Bacteria	1MWG3@1224,2TRA6@28211,43PSK@69277,COG2089@1,COG2089@2	NA|NA|NA	M	NeuB family
fig|HK01.peg.836	166318.Syn8016DRAFT_2913	5e-104	384.8	Synechococcus													Bacteria	1G13R@1117,1H0QA@1129,COG0438@1,COG0438@2	NA|NA|NA	M	Gkycosyl transferase family 4 group
fig|HK01.peg.837	585423.KR49_09930	3.8e-144	518.1	Synechococcus													Bacteria	1G13R@1117,1GZXE@1129,COG0438@1,COG0438@2	NA|NA|NA	M	Gkycosyl transferase family 4 group
fig|HK01.peg.838	1487953.JMKF01000011_gene5965	4.6e-228	798.1	Oscillatoriales				ko:K06147					ko00000,ko02000	3.A.1.106,3.A.1.109,3.A.1.21			Bacteria	1G0V8@1117,1H80U@1150,COG2274@1,COG2274@2	NA|NA|NA	V	Type I secretion system ABC transporter, HlyB family
fig|HK01.peg.839	1173024.KI912150_gene1272	3.1e-30	139.0	Stigonemataceae			5.2.1.8	ko:K03770,ko:K07533					ko00000,ko01000,ko03110				Bacteria	1G13R@1117,1JMW2@1189,COG0438@1,COG0438@2,COG0760@1,COG0760@2	NA|NA|NA	MO	Gkycosyl transferase family 4 group
fig|HK01.peg.840	313625.BL107_06209	1.4e-54	220.3	Synechococcus	hlyD			ko:K02022					ko00000				Bacteria	1G2KR@1117,1H0QQ@1129,COG0845@1,COG0845@2	NA|NA|NA	M	HlyD membrane-fusion protein of T1SS
fig|HK01.peg.841	585423.KR49_09395	2.8e-136	491.5	Synechococcus													Bacteria	1G15J@1117,1H0BN@1129,COG3119@1,COG3119@2	NA|NA|NA	P	Sulfatase
fig|HK01.peg.842	74547.PMT_0096	1.7e-125	456.1	Cyanobacteria	pseC		2.6.1.102	ko:K13010	ko00520,map00520		R10460	RC00006,RC00781	ko00000,ko00001,ko01000,ko01005,ko01007				Bacteria	1G4PM@1117,1MM7A@1212,COG0399@1,COG0399@2	NA|NA|NA	M	Belongs to the DegT DnrJ EryC1 family
fig|HK01.peg.843	1499502.EV12_1497	5.4e-238	830.9	Cyanobacteria				ko:K09931					ko00000				Bacteria	1G705@1117,1MN7T@1212,COG1216@1,COG1216@2,COG3551@1,COG3551@2	NA|NA|NA	S	Glycosyltransferase like family 2
fig|HK01.peg.844	32051.SynWH7803_0135	1.4e-137	496.1	Synechococcus	wbpZ		2.4.1.348,2.4.1.87	ko:K00743,ko:K12995	ko00601,map00601		R05978,R06169		ko00000,ko00001,ko01000,ko01003,ko01005		GT4,GT6		Bacteria	1GMNX@1117,1GZDV@1129,COG0438@1,COG0438@2	NA|NA|NA	M	Glycosyl transferases group 1
fig|HK01.peg.845	166318.Syn8016DRAFT_2911	1.4e-117	429.1	Synechococcus	rfbE		3.6.3.38	ko:K01990,ko:K09689,ko:K09691	ko02010,map02010	M00249,M00250,M00254			ko00000,ko00001,ko00002,ko01000,ko02000	3.A.1,3.A.1.101,3.A.1.103			Bacteria	1FZX4@1117,1H3YV@1129,COG1134@1,COG1134@2	NA|NA|NA	GM	ABC-type polysaccharide polyol phosphate transport system, ATPase component
fig|HK01.peg.846	166318.Syn8016DRAFT_2912	1.3e-124	452.6	Synechococcus	rfbA			ko:K01992,ko:K09690	ko02010,map02010	M00250,M00254			ko00000,ko00001,ko00002,ko02000	3.A.1,3.A.1.103			Bacteria	1GNWV@1117,1GZGZ@1129,COG1682@1,COG1682@2	NA|NA|NA	GM	COG1682 ABC-type polysaccharide polyol phosphate export systems, permease component
fig|HK01.peg.847	32051.SynWH7803_0138	7.7e-160	570.1	Synechococcus	rfaG												Bacteria	1GMT0@1117,1GZMM@1129,COG0438@1,COG0438@2	NA|NA|NA	M	Glycosyltransferase Family 4
fig|HK01.peg.848	32051.SynWH7803_0139	1.4e-268	931.8	Synechococcus			2.4.1.349	ko:K12994					ko00000,ko01000,ko01003,ko01005		GT4		Bacteria	1GBU4@1117,1GZZ6@1129,COG0438@1,COG0438@2	NA|NA|NA	M	Glycosyl transferases group 1
fig|HK01.peg.849	32051.SynWH7803_0140	7.5e-135	486.9	Synechococcus													Bacteria	1GRDV@1117,1H0Q9@1129,COG1216@1,COG1216@2	NA|NA|NA	S	Glycosyl transferase, family 2
fig|HK01.peg.850	166318.Syn8016DRAFT_1814	1.6e-89	336.7	Bacteria				ko:K07272,ko:K20444					ko00000,ko01000,ko01003,ko01005,ko02000	4.D.1.3	GT2,GT4		Bacteria	COG3754@1,COG3754@2	NA|NA|NA	M	Rhamnan synthesis protein F
fig|HK01.peg.851	221360.RS9917_05335	0.0	1788.9	Synechococcus	secA	GO:0000166,GO:0003674,GO:0003824,GO:0005215,GO:0005488,GO:0005524,GO:0005575,GO:0005576,GO:0005618,GO:0005622,GO:0005623,GO:0005737,GO:0005829,GO:0005886,GO:0005887,GO:0006810,GO:0008104,GO:0008144,GO:0008150,GO:0008320,GO:0008565,GO:0015031,GO:0015399,GO:0015405,GO:0015440,GO:0015450,GO:0015462,GO:0015833,GO:0016020,GO:0016021,GO:0016462,GO:0016787,GO:0016817,GO:0016818,GO:0016887,GO:0017076,GO:…		ko:K03070	ko02024,ko03060,ko03070,map02024,map03060,map03070	M00335			ko00000,ko00001,ko00002,ko02044	3.A.5.1,3.A.5.10,3.A.5.2,3.A.5.4			Bacteria	1G1B4@1117,1GYJY@1129,COG0653@1,COG0653@2	NA|NA|NA	U	Part of the Sec protein translocase complex. Interacts with the SecYEG preprotein conducting channel. Has a central role in coupling the hydrolysis of ATP to the transfer of proteins into and across the cell membrane, serving as an ATP-driven molecular motor driving the stepwise translocation of polypeptide chains across the membrane
fig|HK01.peg.852	221360.RS9917_05325	1.1e-125	456.1	Synechococcus	cysE	GO:0000096,GO:0000097,GO:0000098,GO:0003674,GO:0003824,GO:0005575,GO:0005622,GO:0005623,GO:0005737,GO:0005829,GO:0006082,GO:0006520,GO:0006534,GO:0006555,GO:0006790,GO:0006807,GO:0008150,GO:0008152,GO:0008374,GO:0008652,GO:0009001,GO:0009056,GO:0009058,GO:0009063,GO:0009066,GO:0009068,GO:0009069,GO:0009070,GO:0009087,GO:0009987,GO:0016053,GO:0016054,GO:0016407,GO:0016412,GO:0016413,GO:0016740,GO:…	2.3.1.30	ko:K00640	ko00270,ko00920,ko01100,ko01110,ko01120,ko01200,ko01230,ko05111,map00270,map00920,map01100,map01110,map01120,map01200,map01230,map05111	M00021	R00586	RC00004,RC00041	ko00000,ko00001,ko00002,ko01000			iSB619.SA_RS02865,iYO844.BSU00930	Bacteria	1G0WM@1117,1GZIY@1129,COG1045@1,COG1045@2	NA|NA|NA	E	Serine acetyltransferase
fig|HK01.peg.853	221360.RS9917_05310	4.4e-155	553.9	Synechococcus				ko:K07978,ko:K07979					ko00000,ko03000				Bacteria	1G0FN@1117,1GYD8@1129,COG1725@1,COG1725@2	NA|NA|NA	K	Transcriptional regulator
fig|HK01.peg.855	221359.RS9916_38027	5.6e-83	313.9	Synechococcus	clcD		3.1.1.45	ko:K01061	ko00361,ko00364,ko00623,ko01100,ko01110,ko01120,ko01130,map00361,map00364,map00623,map01100,map01110,map01120,map01130		R03893,R05510,R05511,R06835,R06838,R08120,R08121,R09136,R09220,R09222	RC01018,RC01906,RC01907,RC02441,RC02467,RC02468,RC02674,RC02675,RC02686	ko00000,ko00001,ko01000				Bacteria	1G0PH@1117,1GYKK@1129,COG0412@1,COG0412@2	NA|NA|NA	Q	dienelactone hydrolase
fig|HK01.peg.856	221360.RS9917_05305	4.2e-105	387.5	Synechococcus	infC	GO:0000049,GO:0001731,GO:0002181,GO:0002183,GO:0003674,GO:0003676,GO:0003723,GO:0003743,GO:0005488,GO:0005575,GO:0005622,GO:0005623,GO:0005737,GO:0005829,GO:0005886,GO:0006412,GO:0006413,GO:0006417,GO:0006446,GO:0006518,GO:0006807,GO:0006950,GO:0006996,GO:0008135,GO:0008150,GO:0008152,GO:0009058,GO:0009059,GO:0009266,GO:0009409,GO:0009628,GO:0009889,GO:0009891,GO:0009893,GO:0009987,GO:0010467,GO:…		ko:K02520					ko00000,ko03012,ko03029				Bacteria	1G0WC@1117,1GYTV@1129,COG0290@1,COG0290@2	NA|NA|NA	J	IF-3 binds to the 30S ribosomal subunit and shifts the equilibrum between 70S ribosomes and their 50S and 30S subunits in favor of the free subunits, thus enhancing the availability of 30S subunits on which protein synthesis initiation begins
fig|HK01.peg.857	221360.RS9917_05300	1.5e-127	462.6	Synechococcus	miaA	GO:0003674,GO:0003824,GO:0006139,GO:0006396,GO:0006399,GO:0006400,GO:0006725,GO:0006807,GO:0008033,GO:0008150,GO:0008152,GO:0009451,GO:0009987,GO:0010467,GO:0016070,GO:0016740,GO:0016765,GO:0034470,GO:0034641,GO:0034660,GO:0043170,GO:0043412,GO:0044237,GO:0044238,GO:0046483,GO:0052381,GO:0071704,GO:0090304,GO:0140098,GO:0140101,GO:1901360	2.5.1.75	ko:K00791	ko00908,ko01100,ko01110,map00908,map01100,map01110		R01122	RC02820	ko00000,ko00001,ko01000,ko01006,ko03016				Bacteria	1G0D7@1117,1GZJB@1129,COG0324@1,COG0324@2	NA|NA|NA	J	Catalyzes the transfer of a dimethylallyl group onto the adenine at position 37 in tRNAs that read codons beginning with uridine, leading to the formation of N6-(dimethylallyl)adenosine (i(6)A)
fig|HK01.peg.858	32051.SynWH7803_0147	0.0	1215.7	Synechococcus	gyrB	GO:0000166,GO:0000287,GO:0003674,GO:0003824,GO:0003916,GO:0003918,GO:0005488,GO:0005524,GO:0005575,GO:0005618,GO:0005623,GO:0005886,GO:0006139,GO:0006259,GO:0006265,GO:0006725,GO:0006807,GO:0006996,GO:0007059,GO:0008094,GO:0008144,GO:0008150,GO:0008152,GO:0009295,GO:0009987,GO:0016020,GO:0016043,GO:0016462,GO:0016787,GO:0016817,GO:0016818,GO:0016853,GO:0016887,GO:0017076,GO:0017111,GO:0030312,GO:…	5.99.1.3	ko:K02470					ko00000,ko01000,ko03032,ko03400				Bacteria	1G139@1117,1GYFB@1129,COG0187@1,COG0187@2	NA|NA|NA	L	A type II topoisomerase that negatively supercoils closed circular double-stranded (ds) DNA in an ATP-dependent manner to modulate DNA topology and maintain chromosomes in an underwound state. Negative supercoiling favors strand separation, and DNA replication, transcription, recombination and repair, all of which involve strand separation. Also able to catalyze the interconversion of other topol…
fig|HK01.peg.859	221359.RS9916_38047	3.5e-36	157.5	Synechococcus													Bacteria	1GNQB@1117,1H1D6@1129,2BPWJ@1,32IQ9@2	NA|NA|NA
fig|HK01.peg.860	221360.RS9917_05285	1.1e-60	239.2	Synechococcus	ccrB			ko:K06199					ko00000,ko02000	1.A.43.1,1.A.43.2,1.A.43.3			Bacteria	1G7Y7@1117,1H0TV@1129,COG0239@1,COG0239@2	NA|NA|NA	D	Important for reducing fluoride concentration in the cell, thus reducing its toxicity
fig|HK01.peg.861	221360.RS9917_05280	7.5e-41	173.3	Synechococcus	ccrB			ko:K06199					ko00000,ko02000	1.A.43.1,1.A.43.2,1.A.43.3			Bacteria	1GREK@1117,1H0U2@1129,COG0239@1,COG0239@2	NA|NA|NA	D	Important for reducing fluoride concentration in the cell, thus reducing its toxicity
fig|HK01.peg.862	221360.RS9917_05275	4.5e-74	283.9	Synechococcus	gpo		1.11.1.22,1.11.1.9	ko:K00432,ko:K20207	ko00480,ko00590,ko04918,map00480,map00590,map04918		R00274,R07034,R07035	RC00011,RC00982	ko00000,ko00001,ko01000			iJN678.slr1171,iJN678.slr1992	Bacteria	1G47I@1117,1H0CE@1129,COG0386@1,COG0386@2	NA|NA|NA	C	Belongs to the glutathione peroxidase family
fig|HK01.peg.863	221360.RS9917_05270	7.5e-205	719.9	Synechococcus	mgtE			ko:K06213					ko00000,ko02000	1.A.26.1			Bacteria	1G0CN@1117,1GZEB@1129,COG2239@1,COG2239@2	NA|NA|NA	P	Acts as a magnesium transporter
fig|HK01.peg.864	59931.WH7805_08867	1.1e-159	569.3	Synechococcus	sigD			ko:K03086,ko:K03087	ko02026,ko05111,map02026,map05111				ko00000,ko00001,ko03021				Bacteria	1G1HF@1117,1GZ5E@1129,COG0568@1,COG0568@2	NA|NA|NA	K	Sigma factors are initiation factors that promote the attachment of RNA polymerase to specific initiation sites and are then released
fig|HK01.peg.865	221360.RS9917_05260	2.7e-132	478.4	Synechococcus	acoC		2.3.1.12	ko:K00627	ko00010,ko00020,ko00620,ko01100,ko01110,ko01120,ko01130,ko01200,map00010,map00020,map00620,map01100,map01110,map01120,map01130,map01200	M00307	R00209,R02569	RC00004,RC02742,RC02857	br01601,ko00000,ko00001,ko00002,ko01000				Bacteria	1G1VW@1117,1GZ9P@1129,COG2267@1,COG2267@2	NA|NA|NA	I	Alpha beta hydrolase
fig|HK01.peg.866	221360.RS9917_05255	0.0	1859.7	Synechococcus				ko:K03296					ko00000	2.A.6.2			Bacteria	1GBCH@1117,1GZM5@1129,COG0841@1,COG0841@2	NA|NA|NA	V	Belongs to the resistance-nodulation-cell division (RND) (TC 2.A.6) family
fig|HK01.peg.867	221360.RS9917_05250	9.2e-169	599.7	Synechococcus				ko:K03585	ko01501,ko01503,map01501,map01503	M00646,M00647,M00699,M00718			ko00000,ko00001,ko00002,ko01504,ko02000,ko03036	2.A.6.2,8.A.1.6			Bacteria	1G3QT@1117,1GZUK@1129,COG0845@1,COG0845@2	NA|NA|NA	M	Belongs to the membrane fusion protein (MFP) (TC 8.A.1) family
fig|HK01.peg.868	221360.RS9917_05240	9.4e-210	736.1	Synechococcus	bioA	GO:0003674,GO:0003824,GO:0004015,GO:0005488,GO:0006082,GO:0006732,GO:0006766,GO:0006767,GO:0006768,GO:0006790,GO:0006807,GO:0008144,GO:0008150,GO:0008152,GO:0008483,GO:0009058,GO:0009102,GO:0009108,GO:0009110,GO:0009987,GO:0016053,GO:0016740,GO:0016769,GO:0017144,GO:0018130,GO:0019752,GO:0019842,GO:0030170,GO:0032787,GO:0034641,GO:0036094,GO:0042364,GO:0043167,GO:0043168,GO:0043436,GO:0043603,GO:…	2.6.1.62	ko:K00833	ko00780,ko01100,map00780,map01100	M00123,M00573,M00577	R03231	RC00006,RC00887	ko00000,ko00001,ko00002,ko01000,ko01007			iIT341.HP0976,iUTI89_1310.UTI89_C0772,iZ_1308.Z0993	Bacteria	1G40S@1117,1GYMD@1129,COG0161@1,COG0161@2	NA|NA|NA	H	Belongs to the class-III pyridoxal-phosphate-dependent aminotransferase family
fig|HK01.peg.869	32051.SynWH7803_0138	4.2e-134	484.6	Synechococcus	rfaG												Bacteria	1GMT0@1117,1GZMM@1129,COG0438@1,COG0438@2	NA|NA|NA	M	Glycosyltransferase Family 4
fig|HK01.peg.871	221360.RS9917_05215	9.6e-180	636.3	Synechococcus	mutY		3.6.1.55,3.6.1.65	ko:K03574,ko:K03575,ko:K08320	ko03410,map03410				ko00000,ko00001,ko01000,ko03400				Bacteria	1G7MC@1117,1GYRR@1129,COG1051@1,COG1051@2,COG1194@1,COG1194@2	NA|NA|NA	L	A G-specific DNA glycosylase
fig|HK01.peg.872	221360.RS9917_05210	2.6e-155	555.1	Synechococcus	cscK		2.7.1.4	ko:K00847	ko00051,ko00500,ko00520,ko01100,map00051,map00500,map00520,map01100		R00760,R00867,R03920	RC00002,RC00017	ko00000,ko00001,ko01000				Bacteria	1G0RV@1117,1GZ8I@1129,COG0524@1,COG0524@2	NA|NA|NA	G	COG0524 Sugar kinases, ribokinase family
fig|HK01.peg.873	221359.RS9916_38117	3.6e-59	234.6	Synechococcus	yjeE		2.7.1.221	ko:K06925,ko:K07102	ko00520,ko01100,map00520,map01100		R08968,R11024	RC00002,RC00078	ko00000,ko00001,ko01000,ko03016				Bacteria	1G6ZV@1117,1H0HN@1129,COG0802@1,COG0802@2	NA|NA|NA	S	ATPase or kinase
fig|HK01.peg.874	221360.RS9917_05200	2.3e-265	921.0	Synechococcus	ahcY	GO:0000096,GO:0003674,GO:0003824,GO:0004013,GO:0005575,GO:0005622,GO:0005623,GO:0005737,GO:0005829,GO:0006082,GO:0006139,GO:0006520,GO:0006534,GO:0006555,GO:0006575,GO:0006725,GO:0006732,GO:0006790,GO:0006807,GO:0008150,GO:0008152,GO:0009066,GO:0009069,GO:0009116,GO:0009119,GO:0009987,GO:0016787,GO:0016801,GO:0016802,GO:0017144,GO:0019752,GO:0033353,GO:0034641,GO:0042278,GO:0043436,GO:0044237,GO:…	3.3.1.1	ko:K01251	ko00270,ko01100,map00270,map01100	M00035	R00192,R04936	RC00056,RC00069,RC01161,RC01243	ko00000,ko00001,ko00002,ko01000,ko01009,ko04147				Bacteria	1G1MN@1117,1GYG6@1129,COG0499@1,COG0499@2	NA|NA|NA	H	May play a key role in the regulation of the intracellular concentration of adenosylhomocysteine
fig|HK01.peg.875	221360.RS9917_05195	2.4e-113	414.8	Synechococcus	dedA		3.1.3.1	ko:K01077	ko00730,ko00790,ko01100,ko02020,map00730,map00790,map01100,map02020	M00126	R02135,R04620	RC00017	ko00000,ko00001,ko00002,ko00537,ko01000,ko04147				Bacteria	1G39B@1117,1GYXR@1129,COG0586@1,COG0586@2	NA|NA|NA	S	membrane-associated protein
fig|HK01.peg.876	166318.Syn8016DRAFT_1748	2.5e-62	244.6	Synechococcus	ssb			ko:K03111	ko03030,ko03430,ko03440,map03030,map03430,map03440				ko00000,ko00001,ko03029,ko03032,ko03400				Bacteria	1G6JH@1117,1H0EM@1129,COG0629@1,COG0629@2	NA|NA|NA	L	Plays an important role in DNA replication, recombination and repair. Binds to ssDNA and to an array of partner proteins to recruit them to their sites of action during DNA metabolism
fig|HK01.peg.877	221360.RS9917_05185	1.3e-188	665.6	Synechococcus	mreB			ko:K03569					ko00000,ko02048,ko03036,ko04812	1.A.33.1,9.B.157.1			Bacteria	1G26R@1117,1GYCE@1129,COG1077@1,COG1077@2	NA|NA|NA	D	shape determining protein
fig|HK01.peg.878	221360.RS9917_05180	4.5e-116	424.1	Synechococcus	mreC	GO:0003674,GO:0005488,GO:0005515,GO:0005575,GO:0005623,GO:0005886,GO:0008150,GO:0008360,GO:0009273,GO:0009987,GO:0016020,GO:0022603,GO:0022604,GO:0030428,GO:0042546,GO:0043621,GO:0044085,GO:0044464,GO:0050789,GO:0050793,GO:0050794,GO:0051128,GO:0065007,GO:0065008,GO:0071554,GO:0071840,GO:0071944		ko:K03570					ko00000,ko03036	9.B.157.1			Bacteria	1G1VN@1117,1GZIV@1129,COG1792@1,COG1792@2	NA|NA|NA	M	shape-determining protein
fig|HK01.peg.879	221359.RS9916_38152	9.7e-70	269.6	Synechococcus	mreD	GO:0005575,GO:0005623,GO:0005886,GO:0005887,GO:0008150,GO:0008360,GO:0016020,GO:0016021,GO:0022603,GO:0022604,GO:0031224,GO:0031226,GO:0044425,GO:0044459,GO:0044464,GO:0050789,GO:0050793,GO:0050794,GO:0051128,GO:0065007,GO:0065008,GO:0071944		ko:K03571					ko00000,ko03036	9.B.157.1			Bacteria	1GN5D@1117,1H0EE@1129,COG2891@1,COG2891@2	NA|NA|NA	M	Involved in formation of the rod shape of the cell. May also contribute to regulation of formation of penicillin-binding proteins
fig|HK01.peg.880	221360.RS9917_05170	7.9e-196	689.9	Synechococcus	srrA1			ko:K02027,ko:K17244	ko02010,map02010	M00207,M00601			ko00000,ko00001,ko00002,ko02000	3.A.1.1,3.A.1.1.40			Bacteria	1G2MI@1117,1GZ9S@1129,COG1653@1,COG1653@2	NA|NA|NA	G	ABC-type sugar transport system, periplasmic component
fig|HK01.peg.881	221360.RS9917_05165	2.7e-132	478.0	Synechococcus													Bacteria	1GCJD@1117,1GZ11@1129,COG0745@1,COG0745@2	NA|NA|NA	K	COG0745 Response regulators consisting of a CheY-like receiver domain and a winged-helix DNA-binding domain
fig|HK01.peg.884	221360.RS9917_05160	3.5e-253	880.6	Synechococcus	lysS	GO:0000166,GO:0000287,GO:0003674,GO:0003824,GO:0004812,GO:0004824,GO:0005488,GO:0005524,GO:0005575,GO:0005618,GO:0005622,GO:0005623,GO:0005737,GO:0005829,GO:0005886,GO:0006082,GO:0006139,GO:0006399,GO:0006412,GO:0006418,GO:0006430,GO:0006518,GO:0006520,GO:0006629,GO:0006644,GO:0006650,GO:0006725,GO:0006793,GO:0006796,GO:0006807,GO:0008144,GO:0008150,GO:0008152,GO:0008610,GO:0008654,GO:0009058,GO:…	6.1.1.6	ko:K04567	ko00970,map00970	M00359,M00360	R03658	RC00055,RC00523	ko00000,ko00001,ko00002,ko01000,ko01007,ko03016			iAF1260.b4129,iECDH1ME8569_1439.ECDH1ME8569_3989,iECW_1372.ECW_m4490,iEcDH1_1363.EcDH1_3862,iJN678.lysS,iJO1366.b4129,iWFL_1372.ECW_m4490	Bacteria	1G0SA@1117,1GZ4B@1129,COG1190@1,COG1190@2	NA|NA|NA	J	Belongs to the class-II aminoacyl-tRNA synthetase family
fig|HK01.peg.885	1499502.EV12_1867	2.6e-42	177.6	Cyanobacteria													Bacteria	1GEEB@1117,1MMKN@1212,2A3QY@1,30S8N@2	NA|NA|NA	S	Alternative locus ID
fig|HK01.peg.886	59931.WH7805_08616	1.1e-46	193.0	Synechococcus													Bacteria	1GHF7@1117,1H0CH@1129,29WC7@1,30HXU@2	NA|NA|NA
fig|HK01.peg.887	59931.WH7805_08611	6.9e-26	122.9	Synechococcus													Bacteria	1GF3D@1117,1H13S@1129,2FE5Q@1,3465K@2	NA|NA|NA
fig|HK01.peg.888	221360.RS9917_05140	6.5e-139	500.4	Synechococcus	egtD												Bacteria	1G2JI@1117,1GZUA@1129,COG4301@1,COG4301@2	NA|NA|NA	S	Histidine-specific methyltransferase, SAM-dependent
fig|HK01.peg.889	221360.RS9917_05135	3.3e-180	637.9	Synechococcus	egtB	GO:0000096,GO:0000097,GO:0003674,GO:0003824,GO:0005488,GO:0005506,GO:0006082,GO:0006520,GO:0006547,GO:0006548,GO:0006575,GO:0006577,GO:0006578,GO:0006725,GO:0006790,GO:0006807,GO:0008150,GO:0008152,GO:0008198,GO:0008652,GO:0009056,GO:0009058,GO:0009063,GO:0009987,GO:0016053,GO:0016054,GO:0016491,GO:0019439,GO:0019752,GO:0034641,GO:0042398,GO:0043167,GO:0043169,GO:0043436,GO:0044237,GO:0044238,GO:…	1.14.99.50,2.7.11.1	ko:K12132,ko:K18912	ko00340,map00340		R11013	RC03323,RC03324	ko00000,ko00001,ko01000,ko01001				Bacteria	1G0FF@1117,1GYJP@1129,COG1262@1,COG1262@2	NA|NA|NA	S	DinB superfamily
fig|HK01.peg.890	221360.RS9917_05130	5.3e-295	1020.0	Synechococcus													Bacteria	1G0HV@1117,1GZ3X@1129,COG0515@1,COG0515@2	NA|NA|NA	KLT	serine threonine protein kinase
fig|HK01.peg.891	221360.RS9917_05125	3.1e-81	307.8	Synechococcus	smpB	GO:0003674,GO:0003676,GO:0003723,GO:0005488,GO:0005575,GO:0005622,GO:0005623,GO:0005737,GO:0005829,GO:0006464,GO:0006807,GO:0008150,GO:0008152,GO:0009987,GO:0019538,GO:0036211,GO:0043170,GO:0043412,GO:0044237,GO:0044238,GO:0044260,GO:0044267,GO:0044424,GO:0044444,GO:0044464,GO:0070930,GO:0071704,GO:0097159,GO:1901363,GO:1901564		ko:K03664					ko00000				Bacteria	1G542@1117,1GZI3@1129,COG0691@1,COG0691@2	NA|NA|NA	J	Required for rescue of stalled ribosomes mediated by trans-translation. Binds to transfer-messenger RNA (tmRNA), required for stable association of tmRNA with ribosomes. tmRNA and SmpB together mimic tRNA shape, replacing the anticodon stem-loop with SmpB. tmRNA is encoded by the ssrA gene
fig|HK01.peg.892	221360.RS9917_05120	6.3e-162	577.0	Synechococcus	ruvB	GO:0006950,GO:0006974,GO:0007154,GO:0008150,GO:0009432,GO:0009605,GO:0009987,GO:0009991,GO:0031668,GO:0033554,GO:0050896,GO:0051716,GO:0071496	3.6.4.12	ko:K03551	ko03440,map03440				ko00000,ko00001,ko01000,ko03400				Bacteria	1G1CN@1117,1GYJV@1129,COG2255@1,COG2255@2	NA|NA|NA	L	The RuvA-RuvB complex in the presence of ATP renatures cruciform structure in supercoiled DNA with palindromic sequence, indicating that it may promote strand exchange reactions in homologous recombination. RuvAB is a helicase that mediates the Holliday junction migration by localized denaturation and reannealing
fig|HK01.peg.893	221360.RS9917_05115	9e-62	243.8	Synechococcus													Bacteria	1G0IA@1117,1GYVU@1129,COG0457@1,COG0457@2	NA|NA|NA	S	COG0457 FOG TPR repeat
fig|HK01.peg.894	221360.RS9917_05110	4.4e-198	697.2	Synechococcus	ama			ko:K01436					ko00000,ko01000,ko01002				Bacteria	1G01G@1117,1GYJQ@1129,COG1473@1,COG1473@2	NA|NA|NA	S	COG1473 Metal-dependent amidase aminoacylase carboxypeptidase
fig|HK01.peg.895	221360.RS9917_05105	1.2e-16	92.0	Synechococcus													Bacteria	1GFVJ@1117,1H1ST@1129,28URV@1,2ZGW3@2	NA|NA|NA	S	Protein of unknown function (DUF3188)
fig|HK01.peg.896	221360.RS9917_05100	3.7e-79	301.2	Synechococcus	nblB												Bacteria	1G0N6@1117,1GYN8@1129,COG1413@1,COG1413@2	NA|NA|NA	C	PBS lyase HEAT-like repeat
fig|HK01.peg.897	221360.RS9917_05095	3.9e-265	920.2	Synechococcus	thiC	GO:0003674,GO:0003824,GO:0005575,GO:0005622,GO:0005623,GO:0005737,GO:0005829,GO:0005886,GO:0006725,GO:0006766,GO:0006767,GO:0006772,GO:0006790,GO:0006807,GO:0008150,GO:0008152,GO:0009058,GO:0009110,GO:0009228,GO:0009987,GO:0016020,GO:0017144,GO:0018130,GO:0019438,GO:0034641,GO:0040007,GO:0042364,GO:0042723,GO:0042724,GO:0044237,GO:0044249,GO:0044271,GO:0044272,GO:0044281,GO:0044283,GO:0044424,GO:…	4.1.99.17	ko:K03147	ko00730,ko01100,map00730,map01100	M00127	R03472	RC03251,RC03252	ko00000,ko00001,ko00002,ko01000			iECABU_c1320.ECABU_c45100,iYO844.BSU08790	Bacteria	1G2N9@1117,1GYR0@1129,COG0422@1,COG0422@2	NA|NA|NA	H	Catalyzes the synthesis of the hydroxymethylpyrimidine phosphate (HMP-P) moiety of thiamine from aminoimidazole ribotide (AIR) in a radical S-adenosyl-L-methionine (SAM)-dependent reaction
fig|HK01.peg.898	32051.SynWH7803_0191	3e-199	701.8	Bacteria													Bacteria	2DNVT@1,32ZDR@2	NA|NA|NA
fig|HK01.peg.899	32051.SynWH7803_0192	3.4e-177	627.5	Synechococcus			4.1.1.35,4.2.1.46	ko:K01710,ko:K08678	ko00520,ko00521,ko00523,ko00525,ko01055,ko01100,ko01130,map00520,map00521,map00523,map00525,map01055,map01100,map01130	M00361,M00793	R01384,R06513	RC00402,RC00508	ko00000,ko00001,ko00002,ko01000				Bacteria	1G0QH@1117,1GYHG@1129,COG0451@1,COG0451@2	NA|NA|NA	GM	COG0451 Nucleoside-diphosphate-sugar epimerases
fig|HK01.peg.900	32051.SynWH7803_0193	4.1e-119	434.1	Synechococcus													Bacteria	1GHF8@1117,1H0HX@1129,COG1215@1,COG1215@2	NA|NA|NA	M	Glycosyltransferase like family 2
fig|HK01.peg.902	221359.RS9916_38242	0.0	1306.2	Synechococcus	tkt		2.2.1.1	ko:K00615	ko00030,ko00710,ko01051,ko01100,ko01110,ko01120,ko01130,ko01200,ko01230,map00030,map00710,map01051,map01100,map01110,map01120,map01130,map01200,map01230	M00004,M00007,M00165,M00167	R01067,R01641,R01830,R06590	RC00032,RC00226,RC00571,RC01560	ko00000,ko00001,ko00002,ko01000				Bacteria	1G0GC@1117,1GZ7M@1129,COG0021@1,COG0021@2	NA|NA|NA	H	Catalyzes the transfer of a two-carbon ketol group from a ketose donor to an aldose acceptor, via a covalent intermediate with the cofactor thiamine pyrophosphate
fig|HK01.peg.903	221360.RS9917_05080	1.8e-218	765.0	Synechococcus	fabF		2.3.1.179	ko:K09458,ko:K14660	ko00061,ko00780,ko01100,ko01212,map00061,map00780,map01100,map01212	M00083,M00572	R04355,R04726,R04952,R04957,R04960,R04963,R04968,R07762,R10115,R10119	RC00039,RC02728,RC02729,RC02888	ko00000,ko00001,ko00002,ko01000,ko01004			iSB619.SA_RS04785	Bacteria	1G1J5@1117,1GZS9@1129,COG0304@1,COG0304@2	NA|NA|NA	I	Catalyzes the condensation reaction of fatty acid synthesis by the addition to an acyl acceptor of two carbons from malonyl-ACP
fig|HK01.peg.904	110662.Syncc9605_0126	9.6e-37	159.1	Synechococcus	acpP	GO:0000035,GO:0000036,GO:0003674,GO:0005488,GO:0005575,GO:0005622,GO:0005623,GO:0005737,GO:0005829,GO:0005975,GO:0006082,GO:0006629,GO:0006631,GO:0006633,GO:0006643,GO:0006644,GO:0006664,GO:0006793,GO:0006796,GO:0008150,GO:0008152,GO:0008610,GO:0008654,GO:0009058,GO:0009245,GO:0009247,GO:0009311,GO:0009312,GO:0009987,GO:0016051,GO:0016053,GO:0019637,GO:0019752,GO:0019842,GO:0031177,GO:0032787,GO:…		ko:K02078					ko00000,ko00001				Bacteria	1G9GC@1117,1H10U@1129,COG0236@1,COG0236@2	NA|NA|NA	IQ	Carrier of the growing fatty acid chain in fatty acid biosynthesis
fig|HK01.peg.905	166318.Syn8016DRAFT_1722	1.9e-26	124.8	Synechococcus	psaC	GO:0005575,GO:0005622,GO:0005623,GO:0005886,GO:0009579,GO:0016020,GO:0034357,GO:0042651,GO:0044424,GO:0044436,GO:0044464,GO:0071944		ko:K00205,ko:K02573,ko:K02691	ko00195,ko00680,ko01100,ko01120,ko01200,map00195,map00680,map01100,map01120,map01200	M00163,M00567	R03015,R08060,R11743	RC00197,RC00323	ko00000,ko00001,ko00002,ko00194			iJN678.psaC	Bacteria	1G6I8@1117,1H0PX@1129,COG1143@1,COG1143@2	NA|NA|NA	C	essential for photochemical activity. FB is the terminal electron acceptor of PSI, donating electrons to ferredoxin. The C-terminus interacts with PsaA B D and helps assemble the protein into the PSI complex. Required for binding of PsaD and PsaE to PSI. PSI is a plastocyanin cytochrome c6- ferredoxin oxidoreductase, converting photonic excitation into a charge separation, which transfers an elec…
fig|HK01.peg.906	221360.RS9917_05065	0.0	1125.9	Synechococcus	glmS	GO:0003674,GO:0003824,GO:0004360,GO:0005575,GO:0005622,GO:0005623,GO:0005737,GO:0005829,GO:0006002,GO:0006040,GO:0006047,GO:0006048,GO:0006139,GO:0006464,GO:0006486,GO:0006487,GO:0006725,GO:0006793,GO:0006796,GO:0006807,GO:0008150,GO:0008152,GO:0008483,GO:0009058,GO:0009059,GO:0009100,GO:0009101,GO:0009225,GO:0009226,GO:0009987,GO:0016740,GO:0016769,GO:0018130,GO:0019438,GO:0019538,GO:0019637,GO:…	2.6.1.16	ko:K00820	ko00250,ko00520,ko01100,ko01130,ko04931,map00250,map00520,map01100,map01130,map04931		R00768	RC00010,RC00163,RC02752	ko00000,ko00001,ko01000,ko01002			iE2348C_1286.E2348C_4039,iEC042_1314.EC042_4115,iECIAI39_1322.ECIAI39_4333,iECNA114_1301.ECNA114_3878,iECOK1_1307.ECOK1_4178,iECSF_1327.ECSF_3577,iECUMN_1333.ECUMN_4259,iEcSMS35_1347.EcSMS35_4097,iIT341.HP1532,iLF82_1304.LF82_0844,iNRG857_1313.NRG857_18570,iSFV_1184.SFV_3755,iSF_1195.SF3809,iSFxv_1172.SFxv_4151,iS_1188.S3959,iUMN146_1321.UM146_18835,iUTI89_1310.UTI89_C4281	Bacteria	1FZVQ@1117,1GZCN@1129,COG0449@1,COG0449@2	NA|NA|NA	M	Catalyzes the first step in hexosamine metabolism, converting fructose-6P into glucosamine-6P using glutamine as a nitrogen source
fig|HK01.peg.907	221360.RS9917_05060	1.9e-267	927.9	Synechococcus	cpsB	GO:0003674,GO:0003824,GO:0016740,GO:0016757	2.7.7.13,5.3.1.8	ko:K00971,ko:K16011	ko00051,ko00520,ko01100,ko01110,ko01130,ko02025,map00051,map00520,map01100,map01110,map01130,map02025	M00114,M00361,M00362	R00885,R01819	RC00002,RC00376	ko00000,ko00001,ko00002,ko01000				Bacteria	1FZYN@1117,1GZ7T@1129,COG0662@1,COG0662@2,COG0836@1,COG0836@2	NA|NA|NA	M	Belongs to the mannose-6-phosphate isomerase type 2 family
fig|HK01.peg.908	221360.RS9917_05055	2.7e-86	324.7	Synechococcus	rimM	GO:0000028,GO:0005575,GO:0005622,GO:0005623,GO:0005737,GO:0005829,GO:0006139,GO:0006364,GO:0006396,GO:0006725,GO:0006807,GO:0006996,GO:0008150,GO:0008152,GO:0009987,GO:0010467,GO:0016043,GO:0016070,GO:0016072,GO:0022607,GO:0022613,GO:0022618,GO:0030490,GO:0034470,GO:0034622,GO:0034641,GO:0034660,GO:0040007,GO:0042254,GO:0042255,GO:0042274,GO:0043170,GO:0043933,GO:0044085,GO:0044237,GO:0044238,GO:…		ko:K02860					ko00000,ko03009				Bacteria	1G5WP@1117,1H08W@1129,COG0806@1,COG0806@2	NA|NA|NA	J	An accessory protein needed during the final step in the assembly of 30S ribosomal subunit, possibly for assembly of the head region. Probably interacts with S19. Essential for efficient processing of 16S rRNA. May be needed both before and after RbfA during the maturation of 16S rRNA. It has affinity for free ribosomal 30S subunits but not for 70S ribosomes
fig|HK01.peg.909	221360.RS9917_05040	1.4e-24	118.2	Synechococcus													Bacteria	1G90P@1117,1H1H2@1129,2E350@1,32Y50@2	NA|NA|NA	S	NAD(P)H dehydrogenase subunit S
fig|HK01.peg.910	221360.RS9917_05035	1.3e-23	115.5	Synechococcus	kch			ko:K10716					ko00000,ko02000	1.A.1.1,1.A.1.13,1.A.1.17,1.A.1.24,1.A.1.25,1.A.1.6			Bacteria	1G2E0@1117,1GYMQ@1129,COG2126@1,COG2126@2	NA|NA|NA	J	COG1226 Kef-type K transport systems
fig|HK01.peg.911	221360.RS9917_05035	6.4e-33	146.4	Synechococcus	kch			ko:K10716					ko00000,ko02000	1.A.1.1,1.A.1.13,1.A.1.17,1.A.1.24,1.A.1.25,1.A.1.6			Bacteria	1G2E0@1117,1GYMQ@1129,COG2126@1,COG2126@2	NA|NA|NA	J	COG1226 Kef-type K transport systems
fig|HK01.peg.912	221360.RS9917_05035	2.6e-33	147.5	Synechococcus	kch			ko:K10716					ko00000,ko02000	1.A.1.1,1.A.1.13,1.A.1.17,1.A.1.24,1.A.1.25,1.A.1.6			Bacteria	1G2E0@1117,1GYMQ@1129,COG2126@1,COG2126@2	NA|NA|NA	J	COG1226 Kef-type K transport systems
fig|HK01.peg.913	221360.RS9917_05020	7.5e-114	416.8	Synechococcus	rnc	GO:0003674,GO:0003676,GO:0003723,GO:0003725,GO:0003824,GO:0004518,GO:0004519,GO:0004521,GO:0004525,GO:0004540,GO:0005488,GO:0006139,GO:0006396,GO:0006725,GO:0006807,GO:0008150,GO:0008152,GO:0009987,GO:0010467,GO:0016070,GO:0016787,GO:0016788,GO:0016891,GO:0016893,GO:0032296,GO:0034641,GO:0043170,GO:0044237,GO:0044238,GO:0046483,GO:0071704,GO:0090304,GO:0090305,GO:0090501,GO:0090502,GO:0097159,GO:…	3.1.26.3	ko:K03685	ko03008,ko05205,map03008,map05205				ko00000,ko00001,ko01000,ko03009,ko03019,ko03036				Bacteria	1FZYS@1117,1GZM7@1129,COG0571@1,COG0571@2	NA|NA|NA	J	Digests double-stranded RNA. Involved in the processing of primary rRNA transcript to yield the immediate precursors to the large and small rRNAs (23S and 16S). Processes some mRNAs, and tRNAs when they are encoded in the rRNA operon. Processes pre- crRNA and tracrRNA of type II CRISPR loci if present in the organism
fig|HK01.peg.915	69042.WH5701_03129	1.1e-46	192.6	Synechococcus													Bacteria	1G3YX@1117,1H3KQ@1129,COG3039@1,COG3039@2	NA|NA|NA	L	COG3039 Transposase and inactivated derivatives, IS5 family
fig|HK01.peg.916	795666.MW7_0726	2.1e-09	68.2	Burkholderiaceae													Bacteria	1K9ZI@119060,1RJST@1224,2VZZN@28216,COG3751@1,COG3751@2	NA|NA|NA	O	2OG-Fe(II) oxygenase superfamily
fig|HK01.peg.917	232348.ADXL01000091_gene443	7.8e-46	191.0	Bacteria	rgpB			ko:K12991,ko:K12997					ko00000,ko01000,ko01003,ko01005		GT2		Bacteria	COG1216@1,COG1216@2	NA|NA|NA	V	Glycosyl transferase, family 2
fig|HK01.peg.918	232348.ADXL01000091_gene444	7.7e-74	283.9	Synechococcus	wbbL			ko:K07011					ko00000				Bacteria	1GB8H@1117,1H1BG@1129,COG1216@1,COG1216@2	NA|NA|NA	S	Glycosyltransferase
fig|HK01.peg.919	59931.WH7805_08516	5.3e-83	314.7	Synechococcus	hlyD			ko:K01993,ko:K02022					ko00000				Bacteria	1GQ20@1117,1GZBT@1129,COG1566@1,COG1566@2	NA|NA|NA	V	transporter component
fig|HK01.peg.920	59931.WH7805_08511	0.0	1283.9	Synechococcus				ko:K06147					ko00000,ko02000	3.A.1.106,3.A.1.109,3.A.1.21			Bacteria	1G0V8@1117,1GYNJ@1129,COG2274@1,COG2274@2	NA|NA|NA	V	COG2274 ABC-type bacteriocin lantibiotic exporters, contain an N-terminal double-glycine peptidase domain
fig|HK01.peg.921	59931.WH7805_08506	9.2e-61	240.0	Bacteria			5.2.1.8	ko:K03770,ko:K07533					ko00000,ko01000,ko03110				Bacteria	COG0760@1,COG0760@2	NA|NA|NA	O	peptidyl-prolyl cis-trans isomerase activity
fig|HK01.peg.923	59931.WH7805_08496	1e-138	500.0	Cyanobacteria				ko:K20444					ko00000,ko01000,ko01005,ko02000	4.D.1.3	GT2,GT4		Bacteria	1FZUY@1117,COG0438@1,COG0438@2	NA|NA|NA	M	glycosyl transferase group 1
fig|HK01.peg.924	59931.WH7805_08491	1.5e-57	228.8	Synechococcus													Bacteria	1GP0Q@1117,1H21R@1129,COG5285@1,COG5285@2	NA|NA|NA	Q	phytanoyl-CoA dioxygenase
fig|HK01.peg.925	59931.WH7805_08486	6.7e-142	510.4	Bacteria				ko:K07272,ko:K20444					ko00000,ko01000,ko01003,ko01005,ko02000	4.D.1.3	GT2,GT4		Bacteria	COG3754@1,COG3754@2	NA|NA|NA	M	Rhamnan synthesis protein F
fig|HK01.peg.926	32051.SynWH7803_0137	7.1e-32	144.4	Synechococcus	rfbA			ko:K01992,ko:K09690	ko02010,map02010	M00250,M00254			ko00000,ko00001,ko00002,ko02000	3.A.1,3.A.1.103			Bacteria	1GNWV@1117,1GZGZ@1129,COG1682@1,COG1682@2	NA|NA|NA	GM	COG1682 ABC-type polysaccharide polyol phosphate export systems, permease component
fig|HK01.peg.927	69042.WH5701_03109	1.2e-44	188.0	Synechococcus	rfbE		3.6.3.38	ko:K01990,ko:K09689,ko:K09691	ko02010,map02010	M00249,M00250,M00254			ko00000,ko00001,ko00002,ko01000,ko02000	3.A.1,3.A.1.101,3.A.1.103			Bacteria	1FZX4@1117,1H3YV@1129,COG1134@1,COG1134@2	NA|NA|NA	GM	ABC-type polysaccharide polyol phosphate transport system, ATPase component
fig|HK01.peg.929	59931.WH7805_08476	1.7e-90	340.1	Synechococcus													Bacteria	1G3MN@1117,1H4CR@1129,COG0457@1,COG0457@2	NA|NA|NA	H	Sulfotransferase domain
fig|HK01.peg.931	59931.WH7805_08466	2.2e-149	535.8	Bacteria													Bacteria	COG4421@1,COG4421@2	NA|NA|NA	G	Protein of unknown function (DUF563)
fig|HK01.peg.932	59931.WH7805_08461	7.6e-116	423.7	Synechococcus													Bacteria	1G12A@1117,1H432@1129,COG1215@1,COG1215@2	NA|NA|NA	M	COG0463 Glycosyltransferases involved in cell wall biogenesis
fig|HK01.peg.933	59931.WH7805_08456	1.4e-39	170.2	Synechococcus													Bacteria	1GH8F@1117,1H3QQ@1129,2BSJC@1,32MMS@2	NA|NA|NA	S	Tetratricopeptide repeat
fig|HK01.peg.934	59931.WH7805_08411	1.1e-185	656.8	Synechococcus				ko:K07011,ko:K20444					ko00000,ko01000,ko01005,ko02000	4.D.1.3	GT2,GT4		Bacteria	1GQBE@1117,1GZME@1129,COG1216@1,COG1216@2	NA|NA|NA	M	Glycosyl transferase family 2
fig|HK01.peg.935	232348.ADXL01000049_gene2142	2.2e-111	409.5	Synechococcus				ko:K20444					ko00000,ko01000,ko01005,ko02000	4.D.1.3	GT2,GT4		Bacteria	1GRKW@1117,1H23W@1129,COG0438@1,COG0438@2	NA|NA|NA	M	Glycosyl transferases group 1
fig|HK01.peg.936	232348.ADXL01000049_gene2141	1.4e-94	353.2	Synechococcus													Bacteria	1GRQZ@1117,1H2ZD@1129,2BAT1@1,32489@2	NA|NA|NA
fig|HK01.peg.938	166318.Syn8016DRAFT_1716	3.6e-53	214.5	Synechococcus			2.6.1.9,3.1.3.16,3.1.3.48,3.2.2.24	ko:K00817,ko:K05521,ko:K14165	ko00340,ko00350,ko00360,ko00400,ko00401,ko00960,ko01100,ko01110,ko01130,ko01230,map00340,map00350,map00360,map00400,map00401,map00960,map01100,map01110,map01130,map01230	M00026	R00694,R00734,R03243	RC00006,RC00888	ko00000,ko00001,ko00002,ko01000,ko01007,ko01009				Bacteria	1G9IA@1117,1H0XF@1129,COG2453@1,COG2453@2	NA|NA|NA	T	phosphatase
fig|HK01.peg.939	221360.RS9917_02426	0.0	1122.5	Synechococcus	epsB		2.7.10.1,2.7.10.2	ko:K08252,ko:K08253,ko:K16554	ko05111,map05111				ko00000,ko00001,ko01000,ko02000	8.A.3.1			Bacteria	1G0TN@1117,1GZVU@1129,COG0489@1,COG0489@2,COG3206@1,COG3206@2	NA|NA|NA	D	COG0489 ATPases involved in chromosome partitioning
fig|HK01.peg.940	166318.Syn8016DRAFT_1714	6.8e-156	557.0	Synechococcus	gumB			ko:K01991	ko02026,map02026				ko00000,ko00001,ko02000	1.B.18			Bacteria	1G0AJ@1117,1GYX1@1129,COG1596@1,COG1596@2	NA|NA|NA	M	Periplasmic protein involved in polysaccharide export
fig|HK01.peg.944	292564.Cyagr_1405	3.2e-17	94.0	Cyanobium													Bacteria	1GEY3@1117,22TWM@167375,2FET5@1,346S6@2	NA|NA|NA
fig|HK01.peg.945	180281.CPCC7001_1726	2.5e-36	158.3	Bacteria													Bacteria	COG4113@1,COG4113@2	NA|NA|NA	S	Toxic component of a toxin-antitoxin (TA) module. An RNase
fig|HK01.peg.946	180281.CPCC7001_516	1.1e-15	89.4	Cyanobium													Bacteria	1GNTG@1117,22TXD@167375,2BSEU@1,32MGU@2	NA|NA|NA
fig|HK01.peg.948	232348.ADXL01000046_gene1468	3.9e-33	147.1	Synechococcus	glmS	GO:0003674,GO:0003824,GO:0004360,GO:0005575,GO:0005622,GO:0005623,GO:0005737,GO:0005829,GO:0006002,GO:0006040,GO:0006047,GO:0006048,GO:0006139,GO:0006464,GO:0006486,GO:0006487,GO:0006725,GO:0006793,GO:0006796,GO:0006807,GO:0008150,GO:0008152,GO:0008483,GO:0009058,GO:0009059,GO:0009100,GO:0009101,GO:0009225,GO:0009226,GO:0009987,GO:0016740,GO:0016769,GO:0018130,GO:0019438,GO:0019538,GO:0019637,GO:…	2.6.1.16	ko:K00820	ko00250,ko00520,ko01100,ko01130,ko04931,map00250,map00520,map01100,map01130,map04931		R00768	RC00010,RC00163,RC02752	ko00000,ko00001,ko01000,ko01002			iE2348C_1286.E2348C_4039,iEC042_1314.EC042_4115,iECIAI39_1322.ECIAI39_4333,iECNA114_1301.ECNA114_3878,iECOK1_1307.ECOK1_4178,iECSF_1327.ECSF_3577,iECUMN_1333.ECUMN_4259,iEcSMS35_1347.EcSMS35_4097,iIT341.HP1532,iLF82_1304.LF82_0844,iNRG857_1313.NRG857_18570,iSFV_1184.SFV_3755,iSF_1195.SF3809,iSFxv_1172.SFxv_4151,iS_1188.S3959,iUMN146_1321.UM146_18835,iUTI89_1310.UTI89_C4281	Bacteria	1FZVQ@1117,1GZCN@1129,COG0449@1,COG0449@2	NA|NA|NA	M	Catalyzes the first step in hexosamine metabolism, converting fructose-6P into glucosamine-6P using glutamine as a nitrogen source
fig|HK01.peg.949	562970.Btus_1357	4.9e-18	97.1	Bacteria													Bacteria	2E86T@1,332K1@2	NA|NA|NA
fig|HK01.peg.950	69042.WH5701_12383	6.7e-30	136.3	Synechococcus													Bacteria	1GGE1@1117,1H3QG@1129,2AM5Q@1,31C04@2	NA|NA|NA
fig|HK01.peg.952	84588.SYNW0423	1.2e-23	115.5	Synechococcus	fcl		1.1.1.271	ko:K02377,ko:K16554	ko00051,ko00520,ko01100,ko05111,map00051,map00520,map01100,map05111		R05692	RC01014	ko00000,ko00001,ko01000,ko02000	8.A.3.1			Bacteria	1G02N@1117,1GZDS@1129,COG0451@1,COG0451@2	NA|NA|NA	GM	Catalyzes the two-step NADP-dependent conversion of GDP- 4-dehydro-6-deoxy-D-mannose to GDP-fucose, involving an epimerase and a reductase reaction
fig|HK01.peg.954	243159.AFE_1030	1.3e-10	72.0	Acidithiobacillales													Bacteria	1NPW2@1224,1T98A@1236,2EU10@1,2NE0U@225057,33MI2@2	NA|NA|NA
fig|HK01.peg.957	1125863.JAFN01000001_gene949	4.5e-17	94.4	Bacteria													Bacteria	COG4113@1,COG4113@2	NA|NA|NA	S	Toxic component of a toxin-antitoxin (TA) module. An RNase
fig|HK01.peg.958	84588.SYNW0422	1.2e-206	725.7	Synechococcus	gmd	GO:0000271,GO:0003674,GO:0003824,GO:0005975,GO:0005976,GO:0006629,GO:0008150,GO:0008152,GO:0008446,GO:0008610,GO:0008653,GO:0009058,GO:0009059,GO:0009103,GO:0009987,GO:0016051,GO:0016829,GO:0016835,GO:0016836,GO:0033692,GO:0034637,GO:0034645,GO:0043170,GO:0044237,GO:0044238,GO:0044249,GO:0044255,GO:0044260,GO:0044262,GO:0044264,GO:0071704,GO:1901135,GO:1901137,GO:1901576,GO:1903509	4.2.1.47	ko:K01711	ko00051,ko00520,ko01100,map00051,map00520,map01100		R00888	RC00402	ko00000,ko00001,ko01000				Bacteria	1G0M4@1117,1GYTY@1129,COG1089@1,COG1089@2	NA|NA|NA	M	Catalyzes the conversion of GDP-D-mannose to GDP-4- dehydro-6-deoxy-D-mannose
fig|HK01.peg.959	84588.SYNW0423	3.4e-156	557.8	Synechococcus	fcl		1.1.1.271	ko:K02377,ko:K16554	ko00051,ko00520,ko01100,ko05111,map00051,map00520,map01100,map05111		R05692	RC01014	ko00000,ko00001,ko01000,ko02000	8.A.3.1			Bacteria	1G02N@1117,1GZDS@1129,COG0451@1,COG0451@2	NA|NA|NA	GM	Catalyzes the two-step NADP-dependent conversion of GDP- 4-dehydro-6-deoxy-D-mannose to GDP-fucose, involving an epimerase and a reductase reaction
fig|HK01.peg.960	221360.RS9917_04720	7.8e-239	833.2	Synechococcus	pglK	GO:0003674,GO:0003824,GO:0005215,GO:0005319,GO:0006464,GO:0006486,GO:0006487,GO:0006807,GO:0006810,GO:0006869,GO:0008150,GO:0008152,GO:0008643,GO:0009058,GO:0009059,GO:0009100,GO:0009101,GO:0009987,GO:0010876,GO:0015221,GO:0015399,GO:0015405,GO:0015437,GO:0015772,GO:0015920,GO:0016462,GO:0016787,GO:0016817,GO:0016818,GO:0016887,GO:0017111,GO:0018193,GO:0018196,GO:0018279,GO:0019538,GO:0022804,GO:…		ko:K06147,ko:K06148					ko00000,ko02000	3.A.1,3.A.1.106,3.A.1.109,3.A.1.21			Bacteria	1G13C@1117,1GYKU@1129,COG1132@1,COG1132@2	NA|NA|NA	P	ABC-type multidrug transport system, ATPase and permease components
fig|HK01.peg.961	221360.RS9917_04715	1.4e-155	555.8	Synechococcus	pseB		4.2.1.115	ko:K13006,ko:K15673,ko:K15894	ko00520,ko01051,ko01052,map00520,map01051,map01052		R09697	RC02609	ko00000,ko00001,ko01000,ko01005,ko01008				Bacteria	1G451@1117,1H40N@1129,COG1086@1,COG1086@2	NA|NA|NA	M	Male sterility protein
fig|HK01.peg.962	1280380.KR100_01320	1.8e-97	362.5	Synechococcus	pseC		2.6.1.102	ko:K13010	ko00520,map00520		R10460	RC00006,RC00781	ko00000,ko00001,ko01000,ko01005,ko01007				Bacteria	1G4PM@1117,1H09D@1129,COG0399@1,COG0399@2	NA|NA|NA	M	DegT/DnrJ/EryC1/StrS aminotransferase family
fig|HK01.peg.963	332101.JIBU02000013_gene1277	6.4e-109	401.0	Clostridiaceae	pseA		6.3.4.19	ko:K04075			R09597	RC02633,RC02634	ko00000,ko01000,ko03016				Bacteria	1V1S0@1239,24BSC@186801,36GC2@31979,COG0037@1,COG0037@2	NA|NA|NA	D	tRNA processing
fig|HK01.peg.964	466038.KI421440_gene1190	1.3e-28	133.7	unclassified Alphaproteobacteria													Bacteria	1MUS0@1224,2TQXD@28211,4BPZG@82117,COG0107@1,COG0107@2	NA|NA|NA	E	IGPS catalyzes the conversion of PRFAR and glutamine to IGP, AICAR and glutamate. The HisF subunit catalyzes the cyclization activity that produces IGP and AICAR from PRFAR using the ammonia provided by the HisH subunit
fig|HK01.peg.965	1123399.AQVE01000011_gene1305	3.4e-53	214.9	Gammaproteobacteria	pseF	GO:0000271,GO:0003674,GO:0003824,GO:0005975,GO:0005976,GO:0006629,GO:0008150,GO:0008152,GO:0008610,GO:0008653,GO:0009058,GO:0009059,GO:0009103,GO:0009987,GO:0016051,GO:0016740,GO:0016772,GO:0016779,GO:0033692,GO:0034637,GO:0034645,GO:0043170,GO:0044237,GO:0044238,GO:0044249,GO:0044255,GO:0044260,GO:0044262,GO:0044264,GO:0071704,GO:1901135,GO:1901137,GO:1901576,GO:1903509	2.7.7.43,2.7.7.81,2.7.7.82	ko:K00983,ko:K15899,ko:K18431	ko00520,ko01100,map00520,map01100		R01117,R04215,R09843,R10182	RC00152	ko00000,ko00001,ko01000				Bacteria	1QACI@1224,1RR92@1236,COG1083@1,COG1083@2	NA|NA|NA	M	Acylneuraminate cytidylyltransferase
fig|HK01.peg.967	198467.NP92_07485	3.3e-138	498.0	Anoxybacillus	pseI		2.5.1.56,2.5.1.97	ko:K01654,ko:K15898	ko00520,ko01100,map00520,map01100		R01804,R04435,R09841	RC00159	ko00000,ko00001,ko01000				Bacteria	1TS09@1239,21WQD@150247,4HA1Y@91061,COG2089@1,COG2089@2	NA|NA|NA	M	SAF
fig|HK01.peg.968	232348.ADXL01000050_gene2020	1.1e-38	165.6	Synechococcus				ko:K07483,ko:K07497					ko00000				Bacteria	1GFBE@1117,1H3GS@1129,COG2963@1,COG2963@2	NA|NA|NA	L	Transposase
fig|HK01.peg.969	232348.ADXL01000050_gene2021	2.8e-77	295.0	Cyanobacteria				ko:K07497					ko00000				Bacteria	1GBVR@1117,COG2801@1,COG2801@2	NA|NA|NA	L	HTH-like domain
fig|HK01.peg.970	232348.ADXL01000049_gene2150	1.8e-12	77.4	Bacteria				ko:K07497					ko00000				Bacteria	COG2801@1,COG2801@2	NA|NA|NA	L	transposition
fig|HK01.peg.971	270374.MELB17_08331	8.3e-42	178.3	Proteobacteria													Bacteria	1NKSZ@1224,28V5F@1,2ZH8Q@2	NA|NA|NA
fig|HK01.peg.972	1298867.AUES01000058_gene4840	2.2e-69	268.5	Bradyrhizobiaceae	rfbF		2.7.7.33	ko:K00978	ko00500,ko00520,ko01100,map00500,map00520,map01100		R00956	RC00002	ko00000,ko00001,ko01000				Bacteria	1MUYJ@1224,2TS7U@28211,3JVZG@41294,COG1208@1,COG1208@2	NA|NA|NA	JM	Nucleotidyl transferase
fig|HK01.peg.973	292564.Cyagr_2192	3.9e-132	478.0	Cyanobium	rfbG		4.2.1.45	ko:K01709	ko00520,map00520		R02426	RC00402	ko00000,ko00001,ko01000				Bacteria	1G2VR@1117,22SBD@167375,COG0451@1,COG0451@2	NA|NA|NA	M	CDP-glucose 4,6-dehydratase
fig|HK01.peg.974	292564.Cyagr_2191	8.2e-234	816.2	Cyanobium	rfbH		1.17.1.1,4.2.1.164	ko:K12452,ko:K13328	ko00520,ko00523,ko01130,map00520,map00523,map01130	M00802	R03391,R03392,R08930	RC00230,RC00704	ko00000,ko00001,ko00002,ko01000				Bacteria	1G36Q@1117,22TGZ@167375,COG0399@1,COG0399@2	NA|NA|NA	M	Belongs to the DegT DnrJ EryC1 family
fig|HK01.peg.977	69042.WH5701_02179	2.5e-22	110.9	Synechococcus				ko:K07493					ko00000				Bacteria	1GN4T@1117,1H0DC@1129,COG3328@1,COG3328@2	NA|NA|NA	L	Transposase, Mutator family
fig|HK01.peg.979	69042.WH5701_04770	5.6e-64	250.8	Synechococcus													Bacteria	1G3YX@1117,1H3KQ@1129,COG3039@1,COG3039@2	NA|NA|NA	L	COG3039 Transposase and inactivated derivatives, IS5 family
fig|HK01.peg.981	69042.WH5701_02179	1e-13	82.0	Synechococcus				ko:K07493					ko00000				Bacteria	1GN4T@1117,1H0DC@1129,COG3328@1,COG3328@2	NA|NA|NA	L	Transposase, Mutator family
fig|HK01.peg.982	221360.RS9917_04640	4.5e-11	73.6	Synechococcus				ko:K07493					ko00000				Bacteria	1GN4T@1117,1H0DC@1129,COG3328@1,COG3328@2	NA|NA|NA	L	Transposase, Mutator family
fig|HK01.peg.983	221360.RS9917_04640	1e-11	75.1	Synechococcus				ko:K07493					ko00000				Bacteria	1GN4T@1117,1H0DC@1129,COG3328@1,COG3328@2	NA|NA|NA	L	Transposase, Mutator family
fig|HK01.peg.984	1333998.M2A_2674	3.1e-220	771.5	unclassified Alphaproteobacteria													Bacteria	1MV7C@1224,2TQM1@28211,4BR5W@82117,COG0673@1,COG0673@2,COG1063@1,COG1063@2	NA|NA|NA	E	Oxidoreductase family, NAD-binding Rossmann fold
fig|HK01.peg.985	585423.KR49_06415	3.2e-143	515.0	Cyanobacteria	wecC	GO:0000271,GO:0003674,GO:0003824,GO:0005575,GO:0005622,GO:0005623,GO:0005737,GO:0005829,GO:0005975,GO:0005976,GO:0008150,GO:0008152,GO:0009058,GO:0009059,GO:0009246,GO:0009987,GO:0016051,GO:0016491,GO:0016614,GO:0016616,GO:0033692,GO:0034637,GO:0034645,GO:0043170,GO:0044237,GO:0044238,GO:0044249,GO:0044260,GO:0044262,GO:0044264,GO:0044424,GO:0044444,GO:0044464,GO:0046378,GO:0055114,GO:0071704,GO:…	1.1.1.336	ko:K02472,ko:K02474	ko00520,ko05111,map00520,map05111		R03317,R06894	RC00291	ko00000,ko00001,ko01000,ko01005			iECSE_1348.ECSE_4070	Bacteria	1G4FW@1117,COG0677@1,COG0677@2	NA|NA|NA	M	Belongs to the UDP-glucose GDP-mannose dehydrogenase family
fig|HK01.peg.986	85643.Tmz1t_1124	4.8e-117	428.7	Betaproteobacteria													Bacteria	1MZ5X@1224,2VX6D@28216,COG5360@1,COG5360@2	NA|NA|NA	S	Heparinase II
fig|HK01.peg.987	267608.RSp1009	1e-109	403.7	Burkholderiaceae													Bacteria	1KGHV@119060,1MY5T@1224,2VK2I@28216,COG0438@1,COG0438@2	NA|NA|NA	M	Glycosyl transferase 4-like domain
fig|HK01.peg.988	946483.Cenrod_0502	3.6e-188	664.8	Comamonadaceae			6.3.5.4	ko:K01953	ko00250,ko01100,ko01110,map00250,map01100,map01110		R00578	RC00010	ko00000,ko00001,ko01000,ko01002				Bacteria	1MW4E@1224,2VHBY@28216,4A9JC@80864,COG0367@1,COG0367@2	NA|NA|NA	E	Asparagine synthase, glutamine-hydrolyzing
fig|HK01.peg.989	221360.RS9917_04665	6.9e-21	105.9	Synechococcus													Bacteria	1GJXH@1117,1H1P4@1129,COG5433@1,COG5433@2	NA|NA|NA	L	transposase activity
fig|HK01.peg.990	221360.RS9917_04665	3.3e-31	140.6	Synechococcus													Bacteria	1GJXH@1117,1H1P4@1129,COG5433@1,COG5433@2	NA|NA|NA	L	transposase activity
fig|HK01.peg.991	221360.RS9917_04650	5.5e-09	66.2	Synechococcus													Bacteria	1GPMG@1117,1H3HS@1129,COG5433@1,COG5433@2	NA|NA|NA	L	transposase activity
fig|HK01.peg.993	232348.ADXL01000043_gene1470	5.6e-111	407.9	Synechococcus				ko:K07493					ko00000				Bacteria	1GN4T@1117,1H0DC@1129,COG3328@1,COG3328@2	NA|NA|NA	L	Transposase, Mutator family
fig|HK01.peg.996	1117108.PAALTS15_10314	1.2e-50	207.6	Paenibacillaceae	epsL												Bacteria	1TP7M@1239,26T0Q@186822,4HB15@91061,COG2148@1,COG2148@2	NA|NA|NA	M	glucose phosphotransferase
fig|HK01.peg.997	232348.ADXL01000030_gene1326	1.7e-108	399.1	Synechococcus				ko:K07481					ko00000				Bacteria	1GPAB@1117,1H2PK@1129,COG3039@1,COG3039@2	NA|NA|NA	L	COG3039 Transposase and inactivated derivatives, IS5 family
fig|HK01.peg.999	232348.ADXL01000030_gene1326	8.4e-10	68.6	Synechococcus				ko:K07481					ko00000				Bacteria	1GPAB@1117,1H2PK@1129,COG3039@1,COG3039@2	NA|NA|NA	L	COG3039 Transposase and inactivated derivatives, IS5 family
fig|HK01.peg.1000	221360.RS9917_04600	5.3e-204	716.8	Synechococcus	btrR												Bacteria	1G0IM@1117,1H2SW@1129,COG0399@1,COG0399@2	NA|NA|NA	H	Belongs to the DegT DnrJ EryC1 family
fig|HK01.peg.1001	221360.RS9917_04595	0.0	1090.1	Synechococcus	wbpM	GO:0008150,GO:0043900,GO:0043902,GO:0048518,GO:0048522,GO:0050789,GO:0050794,GO:0065007,GO:1900190,GO:1900192	4.2.1.115	ko:K15894	ko00520,map00520		R09697	RC02609	ko00000,ko00001,ko01000				Bacteria	1G18C@1117,1GZAE@1129,COG1086@1,COG1086@2	NA|NA|NA	GM	Polysaccharide biosynthesis protein
fig|HK01.peg.1003	195105.CN97_19110	1e-10	72.4	Alphaproteobacteria				ko:K07746					ko00000,ko02048				Bacteria	1NCIN@1224,2UG1F@28211,COG3609@1,COG3609@2	NA|NA|NA	K	transcriptional regulators containing the CopG Arc MetJ DNA-binding domain
fig|HK01.peg.1004	221360.RS9917_04540	3e-52	211.1	Bacteria													Bacteria	COG3668@1,COG3668@2	NA|NA|NA	D	Plasmid stabilization system
fig|HK01.peg.1006	292564.Cyagr_1436	1e-20	105.5	Bacteria				ko:K07172					ko00000,ko02048				Bacteria	COG2336@1,COG2336@2	NA|NA|NA	T	PFAM SpoVT AbrB
fig|HK01.peg.1007	292564.Cyagr_1437	1.8e-53	215.3	Bacteria				ko:K07064					ko00000				Bacteria	COG1848@1,COG1848@2	NA|NA|NA	G	Toxic component of a toxin-antitoxin (TA) module. An RNase
fig|HK01.peg.1008	221360.RS9917_04570	3.8e-16	90.9	Synechococcus													Bacteria	1GNYB@1117,1H1WC@1129,2AKDZ@1,31B58@2	NA|NA|NA
fig|HK01.peg.1010	221360.RS9917_04525	1.1e-31	142.1	Synechococcus													Bacteria	1G6QK@1117,1GYM0@1129,28UKS@1,2ZGR9@2	NA|NA|NA	S	N-acetylmuramoyl-L-alanine amidase
fig|HK01.peg.1012	221360.RS9917_04525	2.5e-27	127.5	Synechococcus													Bacteria	1G6QK@1117,1GYM0@1129,28UKS@1,2ZGR9@2	NA|NA|NA	S	N-acetylmuramoyl-L-alanine amidase
fig|HK01.peg.1013	221360.RS9917_04525	1.5e-53	215.3	Synechococcus													Bacteria	1G6QK@1117,1GYM0@1129,28UKS@1,2ZGR9@2	NA|NA|NA	S	N-acetylmuramoyl-L-alanine amidase
fig|HK01.peg.1014	180281.CPCC7001_1219	1.1e-155	556.2	Cyanobium			4.1.1.35,4.2.1.46	ko:K01710,ko:K08678	ko00520,ko00521,ko00523,ko00525,ko01055,ko01100,ko01130,map00520,map00521,map00523,map00525,map01055,map01100,map01130	M00361,M00793	R01384,R06513	RC00402,RC00508	ko00000,ko00001,ko00002,ko01000				Bacteria	1G0QH@1117,22S8S@167375,COG0451@1,COG0451@2	NA|NA|NA	GM	3-beta hydroxysteroid dehydrogenase/isomerase family
fig|HK01.peg.1017	232348.ADXL01000049_gene2134	4e-38	163.7	Cyanobacteria	vapB30	GO:0008150,GO:0040008,GO:0045927,GO:0048518,GO:0050789,GO:0065007		ko:K19687					ko00000,ko02048				Bacteria	1GAVM@1117,COG4423@1,COG4423@2	NA|NA|NA	S	Rv0623-like transcription factor
fig|HK01.peg.1018	232348.ADXL01000049_gene2135	2.8e-64	251.1	Synechococcus				ko:K19686					ko00000,ko01000,ko02048				Bacteria	1G982@1117,1H3ER@1129,COG3742@1,COG3742@2	NA|NA|NA	S	PIN domain
fig|HK01.peg.1019	232348.ADXL01000049_gene2140	8.7e-35	152.9	Synechococcus	wcaJ_2			ko:K03606	ko05111,map05111				ko00000,ko00001				Bacteria	1G1XX@1117,1GYGK@1129,COG2148@1,COG2148@2	NA|NA|NA	M	COG2148 Sugar transferases involved in lipopolysaccharide synthesis
fig|HK01.peg.1020	232348.ADXL01000049_gene2140	1.9e-19	101.3	Synechococcus	wcaJ_2			ko:K03606	ko05111,map05111				ko00000,ko00001				Bacteria	1G1XX@1117,1GYGK@1129,COG2148@1,COG2148@2	NA|NA|NA	M	COG2148 Sugar transferases involved in lipopolysaccharide synthesis
fig|HK01.peg.1023	585423.KR49_06385	5e-38	163.7	Synechococcus	wbpM	GO:0008150,GO:0043900,GO:0043902,GO:0048518,GO:0048522,GO:0050789,GO:0050794,GO:0065007,GO:1900190,GO:1900192	4.2.1.115	ko:K15894	ko00520,map00520		R09697	RC02609	ko00000,ko00001,ko01000				Bacteria	1G18C@1117,1GZAE@1129,COG1086@1,COG1086@2	NA|NA|NA	GM	Polysaccharide biosynthesis protein
fig|HK01.peg.1024	1504672.669785740	1.9e-12	78.6	Betaproteobacteria													Bacteria	1PZKR@1224,2W40N@28216,COG2402@1,COG2402@2	NA|NA|NA	S	Toxic component of a toxin-antitoxin (TA) module. An RNase
fig|HK01.peg.1025	221360.RS9917_06265	3.9e-14	84.3	Synechococcus													Bacteria	1G516@1117,1H3ZI@1129,COG4636@1,COG4636@2	NA|NA|NA	S	Putative restriction endonuclease
fig|HK01.peg.1026	221360.RS9917_05015	1.4e-120	439.1	Synechococcus													Bacteria	1G1QC@1117,1GZAB@1129,COG1434@1,COG1434@2	NA|NA|NA	S	DUF218 domain
fig|HK01.peg.1027	221360.RS9917_04465	1.8e-67	261.9	Synechococcus													Bacteria	1GKF8@1117,1H093@1129,2A0ZZ@1,30P5C@2	NA|NA|NA
fig|HK01.peg.1028	74547.PMT_2851	6.6e-26	122.9	Cyanobacteria													Bacteria	1GB2T@1117,2DSJE@1,33GEB@2	NA|NA|NA
fig|HK01.peg.1029	221359.RS9916_38332	1.7e-49	201.8	Synechococcus													Bacteria	1GNCN@1117,1H0RM@1129,2F9WP@1,34264@2	NA|NA|NA
fig|HK01.peg.1030	221360.RS9917_05005	3.9e-78	297.4	Synechococcus													Bacteria	1GDV4@1117,1GZPS@1129,2EZXT@1,33YCT@2	NA|NA|NA
fig|HK01.peg.1031	221360.RS9917_05000	2.7e-138	498.4	Synechococcus	ackA		2.7.2.1	ko:K00925	ko00430,ko00620,ko00640,ko00680,ko00720,ko01100,ko01120,ko01200,map00430,map00620,map00640,map00680,map00720,map01100,map01120,map01200	M00357,M00579	R00315,R01353	RC00002,RC00043	ko00000,ko00001,ko00002,ko01000				Bacteria	1G214@1117,1GZQI@1129,COG0282@1,COG0282@2	NA|NA|NA	F	Catalyzes the formation of acetyl phosphate from acetate and ATP. Can also catalyze the reverse reaction
fig|HK01.peg.1032	221360.RS9917_04995	0.0	1677.9	Synechococcus	glgP		2.4.1.1	ko:K00688	ko00500,ko01100,ko01110,ko02026,ko04217,ko04910,ko04922,ko04931,map00500,map01100,map01110,map02026,map04217,map04910,map04922,map04931		R02111		ko00000,ko00001,ko01000		GT35		Bacteria	1FZUX@1117,1GYN6@1129,COG0058@1,COG0058@2	NA|NA|NA	G	Phosphorylase is an important allosteric enzyme in carbohydrate metabolism. Enzymes from different sources differ in their regulatory mechanisms and in their natural substrates. However, all known phosphorylases share catalytic and structural properties
fig|HK01.peg.1033	221360.RS9917_04990	0.0	1605.1	Synechococcus	xfp		4.1.2.22,4.1.2.9	ko:K01621	ko00030,ko00710,ko01100,ko01120,map00030,map00710,map01100,map01120		R00761,R01621	RC00032,RC00226	ko00000,ko00001,ko01000				Bacteria	1G0B2@1117,1GZSA@1129,COG3957@1,COG3957@2	NA|NA|NA	G	Phosphoketolase
fig|HK01.peg.1034	221360.RS9917_04985	3.1e-227	794.3	Synechococcus	kefB												Bacteria	1G03Z@1117,1GYNY@1129,COG0475@1,COG0475@2	NA|NA|NA	P	COG0475 Kef-type K transport systems, membrane components
fig|HK01.peg.1035	221360.RS9917_04980	2e-45	188.3	Synechococcus													Bacteria	1GFTG@1117,1H14V@1129,2C2M7@1,2ZR77@2	NA|NA|NA
fig|HK01.peg.1036	221360.RS9917_04975	8.9e-149	533.1	Synechococcus	acoC		2.3.1.12	ko:K00627	ko00010,ko00020,ko00620,ko01100,ko01110,ko01120,ko01130,ko01200,map00010,map00020,map00620,map01100,map01110,map01120,map01130,map01200	M00307	R00209,R02569	RC00004,RC02742,RC02857	br01601,ko00000,ko00001,ko00002,ko01000				Bacteria	1G0N1@1117,1GYNR@1129,COG2267@1,COG2267@2	NA|NA|NA	I	Alpha beta hydrolase
fig|HK01.peg.1037	221360.RS9917_04970	2.2e-143	515.0	Synechococcus	galM		5.1.3.3	ko:K01785	ko00010,ko00052,ko01100,ko01110,ko01120,ko01130,map00010,map00052,map01100,map01110,map01120,map01130	M00632	R01602,R10619	RC00563	ko00000,ko00001,ko00002,ko01000				Bacteria	1G0D1@1117,1GYYR@1129,COG2017@1,COG2017@2	NA|NA|NA	G	COG2017 Galactose mutarotase and related enzymes
fig|HK01.peg.1038	221360.RS9917_04965	1.5e-150	539.3	Synechococcus	glcE	GO:0003674,GO:0003824,GO:0006066,GO:0006082,GO:0008150,GO:0008152,GO:0009056,GO:0009441,GO:0009987,GO:0016054,GO:0016491,GO:0016614,GO:0017144,GO:0019154,GO:0019752,GO:0032787,GO:0034308,GO:0034310,GO:0042737,GO:0043436,GO:0044237,GO:0044248,GO:0044281,GO:0044282,GO:0046164,GO:0046296,GO:0046395,GO:0055114,GO:0071704,GO:0072329,GO:1901575,GO:1901615,GO:1901616	1.1.3.15	ko:K00104,ko:K11472	ko00630,ko01100,ko01110,ko01120,ko01130,map00630,map01100,map01110,map01120,map01130		R00475	RC00042	ko00000,ko00001,ko01000			iETEC_1333.ETEC_3246	Bacteria	1G176@1117,1GYXW@1129,COG0277@1,COG0277@2	NA|NA|NA	C	Glycolate oxidase subunit GlcE
fig|HK01.peg.1039	221360.RS9917_04960	4.8e-191	674.1	Synechococcus													Bacteria	1G15C@1117,1GYB9@1129,COG3395@1,COG3395@2	NA|NA|NA	S	protein conserved in bacteria
fig|HK01.peg.1040	32051.SynWH7803_0216	1.8e-205	721.8	Synechococcus	glcF	GO:0003674,GO:0003824,GO:0006066,GO:0006082,GO:0008150,GO:0008152,GO:0009056,GO:0009441,GO:0009987,GO:0016054,GO:0016491,GO:0016614,GO:0017144,GO:0019154,GO:0019752,GO:0032787,GO:0034308,GO:0034310,GO:0042737,GO:0043436,GO:0044237,GO:0044248,GO:0044281,GO:0044282,GO:0046164,GO:0046296,GO:0046395,GO:0055114,GO:0071704,GO:0072329,GO:1901575,GO:1901615,GO:1901616		ko:K11473	ko00630,ko01100,ko01110,ko01120,ko01130,map00630,map01100,map01110,map01120,map01130		R00475	RC00042	ko00000,ko00001			iAPECO1_1312.glcF,iECABU_c1320.ECABU_c33760,iECIAI1_1343.ECIAI1_3119,iECIAI39_1322.ECIAI39_3465,iECNA114_1301.ECNA114_3053,iECP_1309.ECP_3055,iJN678.glcF,iJN746.PP_3747,iUTI89_1310.glcF,ic_1306.glcF	Bacteria	1G12G@1117,1GYKJ@1129,COG0247@1,COG0247@2	NA|NA|NA	C	Fe-S oxidoreductase
fig|HK01.peg.1041	32051.SynWH7803_0217	9e-270	935.6	Synechococcus	icd	GO:0003674,GO:0003824,GO:0003862,GO:0004448,GO:0004450,GO:0005575,GO:0005622,GO:0005623,GO:0005737,GO:0005829,GO:0006082,GO:0006091,GO:0006520,GO:0006551,GO:0006807,GO:0006950,GO:0006979,GO:0008150,GO:0008152,GO:0008652,GO:0009058,GO:0009081,GO:0009082,GO:0009098,GO:0009987,GO:0016053,GO:0016491,GO:0016614,GO:0016616,GO:0019752,GO:0022900,GO:0043436,GO:0044237,GO:0044238,GO:0044249,GO:0044281,GO:…	1.1.1.42	ko:K00031	ko00020,ko00480,ko00720,ko01100,ko01110,ko01120,ko01130,ko01200,ko01210,ko01230,ko04146,map00020,map00480,map00720,map01100,map01110,map01120,map01130,map01200,map01210,map01230,map04146	M00009,M00010,M00173,M00740	R00267,R00268,R01899	RC00001,RC00084,RC00114,RC00626,RC02801	br01601,ko00000,ko00001,ko00002,ko01000			e_coli_core.b1136,iAF1260.b1136,iECDH1ME8569_1439.ECDH1ME8569_1071,iEcDH1_1363.EcDH1_2511,iJN746.PP_4011,iJO1366.b1136,iJR904.b1136,iY75_1357.Y75_RS05930,iYL1228.KPN_01144	Bacteria	1G1W8@1117,1GZ35@1129,COG0538@1,COG0538@2	NA|NA|NA	C	Isocitrate
fig|HK01.peg.1043	221360.RS9917_04915	2.8e-67	261.2	Synechococcus													Bacteria	1GE56@1117,1H0G6@1129,2CAFV@1,33WEB@2	NA|NA|NA	S	Alternative locus ID
fig|HK01.peg.1044	32051.SynWH7803_0221	3.7e-118	431.0	Synechococcus	hmuO	GO:0003674,GO:0003824,GO:0004392,GO:0005488,GO:0005575,GO:0006725,GO:0006778,GO:0006787,GO:0006788,GO:0006807,GO:0006950,GO:0006979,GO:0008150,GO:0008152,GO:0009056,GO:0009987,GO:0016020,GO:0016491,GO:0016705,GO:0019439,GO:0020037,GO:0033013,GO:0033015,GO:0034641,GO:0042167,GO:0042168,GO:0042440,GO:0042592,GO:0044237,GO:0044248,GO:0044270,GO:0046149,GO:0046483,GO:0046700,GO:0046906,GO:0048037,GO:…	1.14.15.20	ko:K21480	ko00860,ko01100,ko01110,map00860,map01100,map01110		R11579	RC01270	ko00000,ko00001,ko01000				Bacteria	1G07N@1117,1GYEC@1129,COG5398@1,COG5398@2	NA|NA|NA	C	Heme oxygenase
fig|HK01.peg.1045	59931.WH7805_08151	5.3e-166	590.5	Synechococcus													Bacteria	1G2QH@1117,1GYJE@1129,COG0438@1,COG0438@2	NA|NA|NA	M	COG0438 Glycosyltransferase
fig|HK01.peg.1046	59931.WH7805_08146	6.6e-302	1042.7	Synechococcus				ko:K06147					ko00000,ko02000	3.A.1.106,3.A.1.109,3.A.1.21			Bacteria	1G13C@1117,1GYKU@1129,COG1132@1,COG1132@2	NA|NA|NA	P	ABC-type multidrug transport system, ATPase and permease components
fig|HK01.peg.1047	59931.WH7805_08141	3.7e-307	1060.4	Synechococcus	tuaH		5.4.99.9	ko:K01854,ko:K07011	ko00052,ko00520,map00052,map00520		R00505,R09009	RC00317,RC02396	ko00000,ko00001,ko01000				Bacteria	1GCNR@1117,1GYNC@1129,COG0438@1,COG0438@2	NA|NA|NA	M	Glycosyl transferases group 1
fig|HK01.peg.1048	59931.WH7805_08136	2.6e-163	581.6	Synechococcus													Bacteria	1G2C9@1117,1GYEY@1129,COG0438@1,COG0438@2	NA|NA|NA	M	Glycosyl transferase, group 1
fig|HK01.peg.1049	59931.WH7805_08131	1.5e-180	639.0	Synechococcus	tagF2		2.7.8.12	ko:K09809					ko00000,ko01000				Bacteria	1G2C9@1117,1GYJH@1129,COG0438@1,COG0438@2	NA|NA|NA	M	Glycosyl transferase, group 1
fig|HK01.peg.1050	59931.WH7805_08126	4e-164	584.3	Synechococcus				ko:K16703					ko00000,ko01000,ko01003		GT4		Bacteria	1G2T9@1117,1GZPU@1129,COG0438@1,COG0438@2	NA|NA|NA	M	Glycosyl transferase, group 1
fig|HK01.peg.1051	59931.WH7805_08101	3.5e-163	581.3	Synechococcus													Bacteria	1GC3K@1117,1GYDN@1129,2EZSI@1,33SX8@2	NA|NA|NA
fig|HK01.peg.1052	59931.WH7805_08101	8.1e-86	323.6	Synechococcus													Bacteria	1GC3K@1117,1GYDN@1129,2EZSI@1,33SX8@2	NA|NA|NA
fig|HK01.peg.1053	59931.WH7805_08096	1.2e-99	369.4	Synechococcus													Bacteria	1GQ6M@1117,1H05K@1129,2EZSI@1,32I0X@2	NA|NA|NA
fig|HK01.peg.1054	180281.CPCC7001_96	2.7e-117	428.3	Cyanobacteria	kdsA	GO:0000271,GO:0003674,GO:0003824,GO:0005575,GO:0005622,GO:0005623,GO:0005737,GO:0005829,GO:0005975,GO:0005976,GO:0005996,GO:0006082,GO:0006629,GO:0008150,GO:0008152,GO:0008610,GO:0008653,GO:0008676,GO:0009058,GO:0009059,GO:0009103,GO:0009987,GO:0016043,GO:0016051,GO:0016053,GO:0016740,GO:0016765,GO:0019294,GO:0019752,GO:0022607,GO:0033692,GO:0034637,GO:0034645,GO:0043170,GO:0043436,GO:0043933,GO:…	2.5.1.55	ko:K01627	ko00540,ko01100,map00540,map01100	M00063	R03254	RC00435	ko00000,ko00001,ko00002,ko01000,ko01005				Bacteria	1G2XI@1117,COG2877@1,COG2877@2	NA|NA|NA	M	Belongs to the KdsA family
fig|HK01.peg.1055	59931.WH7805_08086	9e-130	469.5	Synechococcus													Bacteria	1G3Z0@1117,1GZDJ@1129,COG1442@1,COG1442@2	NA|NA|NA	M	PFAM Glycosyl transferase, family 8
fig|HK01.peg.1056	221359.RS9916_38487	1.3e-129	469.2	Synechococcus	kdsB	GO:0000271,GO:0000287,GO:0003674,GO:0003824,GO:0005488,GO:0005575,GO:0005622,GO:0005623,GO:0005737,GO:0005829,GO:0005975,GO:0005976,GO:0005996,GO:0006082,GO:0006629,GO:0008150,GO:0008152,GO:0008610,GO:0008653,GO:0008690,GO:0009058,GO:0009059,GO:0009103,GO:0009244,GO:0009311,GO:0009312,GO:0009987,GO:0016051,GO:0016053,GO:0016740,GO:0016772,GO:0016779,GO:0019294,GO:0019752,GO:0033692,GO:0034637,GO:…	2.7.7.38	ko:K00979	ko00540,ko01100,map00540,map01100	M00063	R03351,R11396	RC00152,RC00910	ko00000,ko00001,ko00002,ko01000,ko01005			iAF1260.b0918,iB21_1397.B21_00929,iBWG_1329.BWG_0770,iECBD_1354.ECBD_2677,iECB_1328.ECB_00922,iECDH10B_1368.ECDH10B_0988,iECDH1ME8569_1439.ECDH1ME8569_0869,iECD_1391.ECD_00922,iETEC_1333.ETEC_0986,iEcDH1_1363.EcDH1_2725,iEcHS_1320.EcHS_A1025,iEcolC_1368.EcolC_2678,iJO1366.b0918,iJR904.b0918,iPC815.YPO1400,iUMNK88_1353.UMNK88_1071,iY75_1357.Y75_RS04770	Bacteria	1G067@1117,1GZHP@1129,COG1212@1,COG1212@2	NA|NA|NA	M	Belongs to the KdsB family
fig|HK01.peg.1057	221360.RS9917_04845	9e-113	413.3	Synechococcus													Bacteria	1GEUV@1117,1GZVW@1129,2B5JQ@1,31YEN@2	NA|NA|NA	S	Sulfotransferase family
fig|HK01.peg.1058	221360.RS9917_04840	6.5e-83	313.5	Synechococcus	kdsC		3.1.3.45	ko:K03270	ko00540,ko01100,map00540,map01100	M00063	R03350	RC00017	ko00000,ko00001,ko00002,ko01000,ko01005				Bacteria	1G5VE@1117,1H088@1129,COG1778@1,COG1778@2	NA|NA|NA	S	COG1778 Low specificity phosphatase (HAD superfamily)
fig|HK01.peg.1059	221360.RS9917_04835	9.4e-162	576.2	Synechococcus	kdsD	GO:0000271,GO:0003674,GO:0003824,GO:0005975,GO:0005976,GO:0005996,GO:0006082,GO:0006629,GO:0008150,GO:0008152,GO:0008610,GO:0008653,GO:0009058,GO:0009059,GO:0009103,GO:0009987,GO:0016051,GO:0016053,GO:0016853,GO:0016860,GO:0016861,GO:0019146,GO:0019294,GO:0019752,GO:0033692,GO:0034637,GO:0034645,GO:0043170,GO:0043436,GO:0044237,GO:0044238,GO:0044249,GO:0044255,GO:0044260,GO:0044262,GO:0044264,GO:…	2.5.1.55,5.3.1.13	ko:K01627,ko:K02467,ko:K06041	ko00540,ko01100,map00540,map01100	M00063	R01530,R03254	RC00435,RC00541	ko00000,ko00001,ko00002,ko01000,ko01005			iAF987.Gmet_1278,iAPECO1_1312.APECO1_3818,iECABU_c1320.ECABU_c29780,iECED1_1282.ECED1_3157,iECH74115_1262.ECH74115_4519,iECOK1_1307.ECOK1_3081,iECS88_1305.ECS88_2971,iECSP_1301.ECSP_4172,iECs_1301.ECs4076,iPC815.YPO3577,iSFV_1184.SFV_3227,iSF_1195.SF2731,iSFxv_1172.SFxv_3550,iS_1188.S2922,iUTI89_1310.UTI89_C3070,iYL1228.KPN_03607,iZ_1308.Z4560,ic_1306.c3262	Bacteria	1G1R7@1117,1GYP6@1129,COG0517@1,COG0517@2,COG0794@1,COG0794@2	NA|NA|NA	M	Belongs to the SIS family. GutQ KpsF subfamily
fig|HK01.peg.1060	59931.WH7805_08046	7.3e-127	460.7	Synechococcus													Bacteria	1GMYY@1117,1H00U@1129,2BP7H@1,32HYW@2	NA|NA|NA
fig|HK01.peg.1061	221360.RS9917_04805	0.0	1511.5	Synechococcus	pcrA		3.6.4.12	ko:K03657	ko03420,ko03430,map03420,map03430				ko00000,ko00001,ko01000,ko03400				Bacteria	1G17G@1117,1GYWU@1129,COG0210@1,COG0210@2	NA|NA|NA	L	DNA helicase
fig|HK01.peg.1062	166318.Syn8016DRAFT_1617	4.4e-140	504.6	Synechococcus	cca		2.7.7.19,2.7.7.72	ko:K00970,ko:K00974	ko03013,ko03018,map03013,map03018		R09382,R09383,R09384,R09386	RC00078	ko00000,ko00001,ko01000,ko03016,ko03019				Bacteria	1FZVS@1117,1GZKB@1129,COG0617@1,COG0617@2	NA|NA|NA	J	Belongs to the tRNA nucleotidyltransferase poly(A) polymerase family
fig|HK01.peg.1064	59931.WH7805_08036	2.2e-235	822.0	Synechococcus	selD		2.7.9.3	ko:K01008	ko00450,ko01100,map00450,map01100		R03595	RC00002,RC02878	ko00000,ko00001,ko01000,ko03016				Bacteria	1G21Z@1117,1GYIR@1129,COG0709@1,COG0709@2,COG1252@1,COG1252@2	NA|NA|NA	CE	COG1252 NADH dehydrogenase, FAD-containing subunit
fig|HK01.peg.1065	32051.SynWH7803_0242	2e-149	535.4	Synechococcus	galE	GO:0000166,GO:0000271,GO:0003674,GO:0003824,GO:0003978,GO:0005488,GO:0005515,GO:0005575,GO:0005622,GO:0005623,GO:0005737,GO:0005829,GO:0005975,GO:0005976,GO:0005996,GO:0006012,GO:0008150,GO:0008152,GO:0009056,GO:0009058,GO:0009059,GO:0009242,GO:0009987,GO:0016051,GO:0016052,GO:0016853,GO:0016854,GO:0016857,GO:0019318,GO:0019320,GO:0019388,GO:0033499,GO:0033692,GO:0034637,GO:0034645,GO:0036094,GO:…	5.1.3.2	ko:K01784	ko00052,ko00520,ko01100,map00052,map00520,map01100	M00361,M00362,M00632	R00291,R02984	RC00289	ko00000,ko00001,ko00002,ko01000			iECP_1309.ECP_2076,iPC815.YPO1139,iSF_1195.SF0545,iSFxv_1172.SFxv_0601,iS_1188.S0553,iYL1228.KPN_00773,ic_1306.c2560	Bacteria	1G08G@1117,1GYW5@1129,COG1087@1,COG1087@2	NA|NA|NA	M	UDP-glucose 4-epimerase
fig|HK01.peg.1066	32051.SynWH7803_0243	1.8e-205	721.8	Synechococcus	hisS	GO:0003674,GO:0003824,GO:0004812,GO:0004821,GO:0005575,GO:0005618,GO:0005622,GO:0005623,GO:0005737,GO:0005829,GO:0005886,GO:0006082,GO:0006139,GO:0006399,GO:0006412,GO:0006418,GO:0006427,GO:0006518,GO:0006520,GO:0006725,GO:0006807,GO:0008150,GO:0008152,GO:0009058,GO:0009059,GO:0009987,GO:0010467,GO:0016020,GO:0016070,GO:0016874,GO:0016875,GO:0019538,GO:0019752,GO:0030312,GO:0034641,GO:0034645,GO:…	6.1.1.21	ko:K01892	ko00970,map00970	M00359,M00360	R03655	RC00055,RC00523	ko00000,ko00001,ko00002,ko01000,ko01007,ko03016			iE2348C_1286.E2348C_2797,iECNA114_1301.ECNA114_2592,iECSF_1327.ECSF_2358	Bacteria	1G066@1117,1GZ6V@1129,COG0124@1,COG0124@2	NA|NA|NA	J	histidyl-tRNA synthetase
fig|HK01.peg.1067	221360.RS9917_04475	1.6e-239	835.1	Synechococcus	ugd		1.1.1.22	ko:K00012	ko00040,ko00053,ko00520,ko01100,map00040,map00053,map00520,map01100	M00014,M00129,M00361,M00362	R00286	RC00291	ko00000,ko00001,ko00002,ko01000				Bacteria	1G1GI@1117,1GYHC@1129,COG1004@1,COG1004@2	NA|NA|NA	C	Belongs to the UDP-glucose GDP-mannose dehydrogenase family
fig|HK01.peg.1068	221360.RS9917_04470	1.7e-180	638.6	Synechococcus	lspL		5.1.3.6	ko:K08679	ko00520,ko01100,map00520,map01100		R01385	RC00289	ko00000,ko00001,ko01000				Bacteria	1G0GJ@1117,1GZJ5@1129,COG0451@1,COG0451@2	NA|NA|NA	M	NAD dependent epimerase dehydratase
fig|HK01.peg.1069	221360.RS9917_04460	5e-30	136.3	Synechococcus	psbJ			ko:K02711	ko00195,ko01100,map00195,map01100				ko00000,ko00001,ko00194				Bacteria	1GRGK@1117,1H13Q@1129,2A476@1,30SSD@2	NA|NA|NA	S	One of the components of the core complex of photosystem II (PSII). PSII is a light-driven water plastoquinone oxidoreductase that uses light energy to abstract electrons from H(2)O, generating O(2) and a proton gradient subsequently used for ATP formation. It consists of a core antenna complex that captures photons, and an electron transfer chain that converts photonic excitation into a charge s…
fig|HK01.peg.1070	221360.RS9917_04455	5.6e-13	79.0	Synechococcus	psbL	GO:0005575,GO:0005622,GO:0005623,GO:0005737,GO:0005886,GO:0009521,GO:0009523,GO:0009579,GO:0016020,GO:0030075,GO:0030096,GO:0032991,GO:0034357,GO:0043226,GO:0043228,GO:0043229,GO:0043232,GO:0044422,GO:0044424,GO:0044425,GO:0044436,GO:0044444,GO:0044459,GO:0044464,GO:0071944,GO:0098796,GO:0098797		ko:K02713	ko00195,ko01100,map00195,map01100				ko00000,ko00001,ko00194				Bacteria	1GAGT@1117,1H21U@1129,2EGUI@1,33AKP@2	NA|NA|NA	U	One of the components of the core complex of photosystem II (PSII). PSII is a light-driven water plastoquinone oxidoreductase that uses light energy to abstract electrons from H(2)O, generating O(2) and a proton gradient subsequently used for ATP formation. It consists of a core antenna complex that captures photons, and an electron transfer chain that converts photonic excitation into a charge s…
fig|HK01.peg.1071	166318.Syn8016DRAFT_1608	3.3e-17	93.2	Synechococcus	psbF	GO:0003674,GO:0005488,GO:0005515,GO:0005575,GO:0005622,GO:0005623,GO:0005737,GO:0005886,GO:0009521,GO:0009523,GO:0009579,GO:0016020,GO:0030075,GO:0030096,GO:0032991,GO:0034357,GO:0042802,GO:0043226,GO:0043228,GO:0043229,GO:0043232,GO:0044422,GO:0044424,GO:0044425,GO:0044436,GO:0044444,GO:0044459,GO:0044464,GO:0071944,GO:0098796,GO:0098797		ko:K02708	ko00195,ko01100,map00195,map01100	M00161			ko00000,ko00001,ko00002,ko00194				Bacteria	1G9A2@1117,1H1FT@1129,2E87T@1,332KX@2	NA|NA|NA	C	This b-type cytochrome is tightly associated with the reaction center of photosystem II (PSII). PSII is a light-driven water plastoquinone oxidoreductase that uses light energy to abstract electrons from H(2)O, generating O(2) and a proton gradient subsequently used for ATP formation. It consists of a core antenna complex that captures photons, and an electron transfer chain that converts photoni…
fig|HK01.peg.1072	1280380.KR100_02315	3.6e-38	163.7	Synechococcus	psbE			ko:K02707	ko00195,ko01100,map00195,map01100	M00161			ko00000,ko00001,ko00002,ko00194				Bacteria	1G72F@1117,1H0RH@1129,2CAD7@1,32GCS@2	NA|NA|NA	C	This b-type cytochrome is tightly associated with the reaction center of photosystem II (PSII). PSII is a light-driven water plastoquinone oxidoreductase that uses light energy to abstract electrons from H(2)O, generating O(2) and a proton gradient subsequently used for ATP formation. It consists of a core antenna complex that captures photons, and an electron transfer chain that converts photoni…
fig|HK01.peg.1073	221360.RS9917_04440	1.1e-157	562.8	Synechococcus	ycf48												Bacteria	1G17T@1117,1GZA2@1129,COG4447@1,COG4447@2	NA|NA|NA	S	The ortholog in A.thaliana is involved in photosystem II (PSII) assembly, but knockout of the corresponding gene in Synechoccus PCC 7002 has no effect on PSII activity
fig|HK01.peg.1074	32051.SynWH7803_0251	9.8e-55	219.5	Synechococcus	rub												Bacteria	1G6RR@1117,1H0GP@1129,COG1773@1,COG1773@2	NA|NA|NA	C	rubredoxin
fig|HK01.peg.1075	221360.RS9917_04430	2.1e-58	231.5	Synechococcus	nuoA	GO:0003674,GO:0003824,GO:0003954,GO:0005575,GO:0008137,GO:0008150,GO:0008152,GO:0016020,GO:0016491,GO:0016651,GO:0016655,GO:0030964,GO:0032991,GO:0044425,GO:0050136,GO:0055114,GO:0098796,GO:1902494	1.6.5.3	ko:K00330,ko:K05574	ko00190,ko01100,map00190,map01100	M00144,M00145	R11945	RC00061	ko00000,ko00001,ko00002,ko01000	3.D.1			Bacteria	1G5RH@1117,1H0GX@1129,COG0838@1,COG0838@2	NA|NA|NA	C	electron donor, via FMN and iron-sulfur (Fe-S) centers, to quinones in the respiratory and or the photosynthetic chain. The immediate electron acceptor for the enzyme in this species is believed to be plastoquinone. Couples the redox reaction to proton translocation, and thus conserves the redox energy in a proton gradient. Cyanobacterial NDH-1 also plays a role in inorganic carbon- concentration
fig|HK01.peg.1076	221360.RS9917_04425	3.5e-119	434.5	Synechococcus	ndhK		1.6.5.3	ko:K00331,ko:K05582	ko00190,ko01100,map00190,map01100	M00144,M00145	R11945	RC00061	ko00000,ko00001,ko00002,ko01000	3.D.1		iJN678.ndhK	Bacteria	1G04A@1117,1GZ0X@1129,COG0377@1,COG0377@2	NA|NA|NA	C	electron donor, via FMN and iron-sulfur (Fe-S) centers, to quinones in the respiratory and or the photosynthetic chain. The immediate electron acceptor for the enzyme in this species is believed to be plastoquinone. Couples the redox reaction to proton translocation, and thus conserves the redox energy in a proton gradient. Cyanobacterial NDH-1 also plays a role in inorganic carbon- concentration
fig|HK01.peg.1077	221360.RS9917_04420	9.9e-92	342.8	Synechococcus	ndhJ	GO:0003674,GO:0003824,GO:0003954,GO:0005575,GO:0005622,GO:0005623,GO:0005737,GO:0005886,GO:0006091,GO:0008137,GO:0008150,GO:0008152,GO:0009987,GO:0015980,GO:0016020,GO:0016491,GO:0016651,GO:0016655,GO:0044237,GO:0044424,GO:0044464,GO:0045333,GO:0050136,GO:0055114,GO:0071944	1.6.5.3	ko:K00332,ko:K05581,ko:K13378	ko00190,ko01100,map00190,map01100	M00144,M00145	R11945	RC00061	ko00000,ko00001,ko00002,ko01000	3.D.1		iJN678.ndhJ	Bacteria	1G1KZ@1117,1GZHR@1129,COG0852@1,COG0852@2	NA|NA|NA	C	electron donor, via FMN and iron-sulfur (Fe-S) centers, to quinones in the respiratory and or the photosynthetic chain. The immediate electron acceptor for the enzyme in this species is believed to be plastoquinone. Couples the redox reaction to proton translocation, and thus conserves the redox energy in a proton gradient. Cyanobacterial NDH-1 also plays a role in inorganic carbon- concentration
fig|HK01.peg.1078	221360.RS9917_04415	7.8e-235	819.7	Synechococcus	ybhK												Bacteria	1G0R0@1117,1GZ3B@1129,COG0391@1,COG0391@2	NA|NA|NA	S	Required for morphogenesis under gluconeogenic growth conditions
fig|HK01.peg.1079	221360.RS9917_04410	5.1e-123	447.2	Synechococcus	mkl			ko:K02065	ko02010,map02010	M00210,M00669,M00670			ko00000,ko00001,ko00002,ko02000	3.A.1.27			Bacteria	1G11P@1117,1GYP4@1129,COG1127@1,COG1127@2	NA|NA|NA	Q	ABC-type transport system involved in resistance to organic solvents, ATPase component
fig|HK01.peg.1080	221360.RS9917_04405	3.4e-118	431.4	Synechococcus	ycf22			ko:K02067	ko02010,map02010	M00210,M00669,M00670			ko00000,ko00001,ko00002,ko02000	3.A.1.27			Bacteria	1G1A7@1117,1GZVC@1129,COG1463@1,COG1463@2	NA|NA|NA	Q	ABC-type transport system involved in resistance to organic solvents, periplasmic component
fig|HK01.peg.1081	221360.RS9917_04400	0.0	1132.9	Synechococcus	bchD		6.6.1.1	ko:K03404	ko00860,ko01100,ko01110,map00860,map01100,map01110		R03877	RC01012	ko00000,ko00001,ko01000				Bacteria	1G0CI@1117,1GYR8@1129,COG1239@1,COG1239@2,COG1240@1,COG1240@2	NA|NA|NA	H	Involved in chlorophyll biosynthesis. Catalyzes the insertion of magnesium ion into protoporphyrin IX to yield Mg- protoporphyrin IX
fig|HK01.peg.1082	32051.SynWH7803_0259	6.6e-46	190.7	Synechococcus	folK		2.5.1.15,2.6.1.85,2.7.6.3,3.5.4.16,4.1.2.25	ko:K00796,ko:K00950,ko:K01495,ko:K01665,ko:K13940,ko:K13941	ko00790,ko01100,map00790,map01100	M00126,M00840,M00841,M00842,M00843	R00428,R01716,R03066,R03067,R03503,R03504,R04639,R05046,R05048	RC00002,RC00010,RC00017,RC00121,RC00263,RC00294,RC00323,RC00721,RC00842,RC00943,RC00945,RC01188,RC01418	ko00000,ko00001,ko00002,ko01000				Bacteria	1GEBV@1117,1H48V@1129,COG0801@1,COG0801@2	NA|NA|NA	H	7,8-dihydro-6-hydroxymethylpterin-pyrophosphokinase (HPPK)
fig|HK01.peg.1083	221359.RS9916_38896	5.5e-92	343.6	Synechococcus	nudF		3.6.1.13	ko:K01515	ko00230,map00230		R01054	RC00002	ko00000,ko00001,ko01000			iHN637.CLJU_RS05505,iSB619.SA_RS07540,iYO844.BSU23610	Bacteria	1G22W@1117,1GYJ4@1129,COG0494@1,COG0494@2	NA|NA|NA	L	Nudix hydrolase
fig|HK01.peg.1084	221359.RS9916_38901	2.1e-266	924.5	Synechococcus	phr		4.1.99.3	ko:K01669					ko00000,ko01000,ko03400				Bacteria	1G0UM@1117,1GYZH@1129,COG0415@1,COG0415@2	NA|NA|NA	H	Belongs to the DNA photolyase family
fig|HK01.peg.1085	221360.RS9917_04370	5.3e-208	730.7	Synechococcus	degT												Bacteria	1G0IM@1117,1GZB3@1129,COG0399@1,COG0399@2	NA|NA|NA	E	Belongs to the DegT DnrJ EryC1 family
fig|HK01.peg.1086	221360.RS9917_04365	6e-67	260.4	Synechococcus													Bacteria	1GDB9@1117,1H0EY@1129,2F0S1@1,33TUA@2	NA|NA|NA
fig|HK01.peg.1087	221360.RS9917_04360	4.9e-65	253.8	Synechococcus	phrB		4.1.99.3	ko:K01669					ko00000,ko01000,ko03400				Bacteria	1G787@1117,1H0I3@1129,COG0415@1,COG0415@2	NA|NA|NA	L	Belongs to the DNA photolyase family
fig|HK01.peg.1088	32051.SynWH7803_0267	2e-139	501.9	Synechococcus	phrB		4.1.99.3	ko:K01669					ko00000,ko01000,ko03400				Bacteria	1G3D5@1117,1GYB3@1129,COG0415@1,COG0415@2	NA|NA|NA	L	Deoxyribodipyrimidine photo-lyase
fig|HK01.peg.1089	221360.RS9917_04350	8e-138	496.5	Synechococcus	fabI	GO:0000166,GO:0003674,GO:0003824,GO:0004312,GO:0004318,GO:0005488,GO:0006082,GO:0006629,GO:0006631,GO:0006633,GO:0006950,GO:0008150,GO:0008152,GO:0008610,GO:0009058,GO:0009266,GO:0009409,GO:0009628,GO:0009987,GO:0016043,GO:0016053,GO:0016491,GO:0016627,GO:0016628,GO:0016740,GO:0016746,GO:0016747,GO:0019752,GO:0022607,GO:0030497,GO:0032787,GO:0033554,GO:0036094,GO:0043436,GO:0043933,GO:0044085,GO:…	1.3.1.10,1.3.1.9	ko:K00208	ko00061,ko00333,ko00780,ko01100,ko01130,ko01212,map00061,map00333,map00780,map01100,map01130,map01212	M00083,M00572	R01404,R04429,R04430,R04724,R04725,R04955,R04956,R04958,R04959,R04961,R04962,R04966,R04967,R04969,R04970,R07765,R10118,R10122,R11671	RC00052,RC00076,RC00120	ko00000,ko00001,ko00002,ko01000,ko01004				Bacteria	1GBWM@1117,1GZJD@1129,COG0623@1,COG0623@2	NA|NA|NA	I	Enoyl- acyl-carrier-protein reductase NADH
fig|HK01.peg.1090	166318.Syn8016DRAFT_1587	2e-93	348.6	Synechococcus	hisB	GO:0000105,GO:0003674,GO:0003824,GO:0004401,GO:0004424,GO:0005488,GO:0005515,GO:0006082,GO:0006520,GO:0006547,GO:0006725,GO:0006793,GO:0006796,GO:0006807,GO:0008150,GO:0008152,GO:0008652,GO:0009058,GO:0009987,GO:0016053,GO:0016311,GO:0016787,GO:0016788,GO:0016791,GO:0016829,GO:0016835,GO:0016836,GO:0018130,GO:0019438,GO:0019752,GO:0034641,GO:0040007,GO:0042578,GO:0042802,GO:0043436,GO:0044237,GO:…	1.1.1.23,2.6.1.9,3.1.3.15,4.2.1.19	ko:K00013,ko:K00817,ko:K01089,ko:K01693	ko00340,ko00350,ko00360,ko00400,ko00401,ko00960,ko01100,ko01110,ko01130,ko01230,map00340,map00350,map00360,map00400,map00401,map00960,map01100,map01110,map01130,map01230	M00026	R00694,R00734,R01158,R01163,R03012,R03013,R03243,R03457	RC00006,RC00017,RC00099,RC00242,RC00463,RC00888,RC00932	ko00000,ko00001,ko00002,ko01000,ko01007			iECO111_1330.ECO111_2746,iECS88_1305.ECS88_2121,iJN746.PP_0289,iLJ478.TM1039,iSB619.SA_RS14130,iUMNK88_1353.UMNK88_2570	Bacteria	1G08H@1117,1GYK0@1129,COG0131@1,COG0131@2	NA|NA|NA	E	Imidazoleglycerol-phosphate dehydratase
fig|HK01.peg.1091	59931.WH7805_07866	7.1e-262	909.4	Synechococcus			1.13.11.75	ko:K00464,ko:K11159			R09601	RC00912	ko00000,ko01000				Bacteria	1G11V@1117,1GYIU@1129,COG3670@1,COG3670@2	NA|NA|NA	C	dioxygenase
fig|HK01.peg.1093	221360.RS9917_04330	3.1e-74	285.0	Synechococcus	Z012_10940			ko:K09807					ko00000				Bacteria	1GRBD@1117,1H0AU@1129,COG3471@1,COG3471@2	NA|NA|NA	S	Protein of unknown function (DUF541)
fig|HK01.peg.1094	221360.RS9917_04320	4.8e-248	863.6	Synechococcus	betL_1												Bacteria	1G3KP@1117,1GZNC@1129,COG1292@1,COG1292@2	NA|NA|NA	P	Belongs to the BCCT transporter (TC 2.A.15) family
fig|HK01.peg.1095	166314.Syncc8109_0219	8e-208	729.6	Synechococcus	solA												Bacteria	1G4DH@1117,1GYZP@1129,COG0665@1,COG0665@2	NA|NA|NA	C	Sarcosine oxidase
fig|HK01.peg.1096	32051.SynWH7803_0275	1.4e-163	582.4	Synechococcus			1.4.1.9	ko:K00263	ko00280,ko00290,ko01100,ko01110,ko01130,map00280,map00290,map01100,map01110,map01130		R01088,R01434,R02196	RC00006,RC00036	ko00000,ko00001,ko01000				Bacteria	1GNTX@1117,1GZFZ@1129,COG0334@1,COG0334@2	NA|NA|NA	C	Glutamate dehydrogenase leucine dehydrogenase
fig|HK01.peg.1097	32051.SynWH7803_0276	9.9e-170	602.8	Synechococcus	crtF		2.1.1.210,2.1.1.281,2.1.1.79	ko:K00574,ko:K09846,ko:K21192,ko:K21457	ko00906,ko01059,ko01100,ko01130,map00906,map01059,map01100,map01130	M00829	R07521,R07524,R07527,R07529,R07533,R07535,R11371	RC00003,RC00332,RC02082	ko00000,ko00001,ko00002,ko01000				Bacteria	1GM9M@1117,1GYMG@1129,COG2230@1,COG2230@2	NA|NA|NA	M	SAM dependent carboxyl methyltransferase
fig|HK01.peg.1098	221360.RS9917_04300	6.8e-99	366.7	Synechococcus	rdgB	GO:0003674,GO:0003824,GO:0005575,GO:0005622,GO:0005623,GO:0005737,GO:0005829,GO:0006139,GO:0006725,GO:0006753,GO:0006793,GO:0006796,GO:0006807,GO:0008150,GO:0008152,GO:0009056,GO:0009058,GO:0009141,GO:0009143,GO:0009987,GO:0016462,GO:0016787,GO:0016817,GO:0016818,GO:0018130,GO:0019438,GO:0019439,GO:0019637,GO:0034404,GO:0034641,GO:0034654,GO:0034655,GO:0044237,GO:0044238,GO:0044248,GO:0044249,GO:…	3.6.1.66,5.1.1.3	ko:K01776,ko:K02428	ko00230,ko00471,ko01100,map00230,map00471,map01100		R00260,R00426,R00720,R01855,R02100,R02720,R03531	RC00002,RC00302	ko00000,ko00001,ko01000,ko01011				Bacteria	1G033@1117,1GZ70@1129,COG0127@1,COG0127@2	NA|NA|NA	F	Pyrophosphatase that catalyzes the hydrolysis of nucleoside triphosphates to their monophosphate derivatives, with a high preference for the non-canonical purine nucleotides XTP (xanthosine triphosphate), dITP (deoxyinosine triphosphate) and ITP. Seems to function as a house-cleaning enzyme that removes non-canonical purine nucleotides from the nucleotide pool, thus preventing their incorporation…
fig|HK01.peg.1099	221360.RS9917_04295	3.5e-245	854.0	Synechococcus	femD		5.4.2.2	ko:K01835	ko00010,ko00030,ko00052,ko00230,ko00500,ko00520,ko00521,ko01100,ko01110,ko01120,ko01130,map00010,map00030,map00052,map00230,map00500,map00520,map00521,map01100,map01110,map01120,map01130	M00549	R00959,R01057,R08639	RC00408	ko00000,ko00001,ko00002,ko01000				Bacteria	1G1XP@1117,1GYDU@1129,COG1109@1,COG1109@2	NA|NA|NA	G	Phosphoglucomutase phosphomannomutase
fig|HK01.peg.1100	221360.RS9917_04290	2e-232	811.6	Synechococcus													Bacteria	1G03D@1117,1GYWA@1129,COG2251@1,COG2251@2	NA|NA|NA	S	nuclease (RecB family)
fig|HK01.peg.1101	221360.RS9917_04285	5e-77	294.7	Synechococcus	ygfZ	GO:0006790,GO:0008150,GO:0008152,GO:0009987,GO:0016043,GO:0016226,GO:0022607,GO:0031163,GO:0044085,GO:0044237,GO:0051186,GO:0071840	2.1.2.10	ko:K00605,ko:K06980	ko00260,ko00630,ko00670,ko01100,ko01110,ko01130,ko01200,map00260,map00630,map00670,map01100,map01110,map01130,map01200	M00532	R01221,R02300,R04125	RC00022,RC00069,RC00183,RC02834	ko00000,ko00001,ko00002,ko01000,ko03016				Bacteria	1G0RW@1117,1H09T@1129,COG0354@1,COG0354@2	NA|NA|NA	S	Belongs to the GcvT family
fig|HK01.peg.1102	221360.RS9917_04280	2.4e-80	305.1	Synechococcus	pyrE		2.4.2.10	ko:K00762	ko00240,ko01100,map00240,map01100	M00051	R01870	RC00611	ko00000,ko00001,ko00002,ko01000			iJN678.umpS	Bacteria	1G1QB@1117,1GYXD@1129,COG0461@1,COG0461@2	NA|NA|NA	F	Catalyzes the transfer of a ribosyl phosphate group from 5-phosphoribose 1-diphosphate to orotate, leading to the formation of orotidine monophosphate (OMP)
fig|HK01.peg.1103	221360.RS9917_04275	1.5e-60	239.2	Synechococcus													Bacteria	1GE6Z@1117,1H0Q7@1129,2F2P8@1,33VJP@2	NA|NA|NA
fig|HK01.peg.1104	221360.RS9917_03938	3.5e-212	744.2	Synechococcus				ko:K03699					ko00000,ko02042				Bacteria	1G1AQ@1117,1GZH8@1129,COG1253@1,COG1253@2	NA|NA|NA	P	COG1253 Hemolysins and related proteins containing CBS domains
fig|HK01.peg.1105	221360.RS9917_03933	8.2e-177	626.3	Synechococcus	mviM			ko:K03810					ko00000				Bacteria	1G2V2@1117,1GYZI@1129,COG0673@1,COG0673@2	NA|NA|NA	S	Oxidoreductase
fig|HK01.peg.1106	221360.RS9917_03928	0.0	1820.8	Synechococcus				ko:K07190	ko04020,ko04910,ko04922,map04020,map04910,map04922				ko00000,ko00001				Bacteria	1G0CW@1117,1GZ0H@1129,COG3387@1,COG3387@2	NA|NA|NA	G	Glycosyl hydrolases family 15
fig|HK01.peg.1107	221360.RS9917_03923	2.8e-107	394.8	Synechococcus	rffM		2.4.1.187	ko:K05946	ko05111,map05111				ko00000,ko00001,ko01000,ko01003		GT26		Bacteria	1G1AE@1117,1GYVY@1129,COG1922@1,COG1922@2	NA|NA|NA	M	Belongs to the glycosyltransferase 26 family
fig|HK01.peg.1108	221360.RS9917_03918	4.5e-17	92.8	Synechococcus	psbK	GO:0005575,GO:0005622,GO:0005623,GO:0005737,GO:0005886,GO:0009521,GO:0009523,GO:0009579,GO:0016020,GO:0030075,GO:0030096,GO:0032991,GO:0034357,GO:0043226,GO:0043228,GO:0043229,GO:0043232,GO:0044422,GO:0044424,GO:0044425,GO:0044436,GO:0044444,GO:0044459,GO:0044464,GO:0071944,GO:0098796,GO:0098797		ko:K02712	ko00195,ko01100,map00195,map01100				ko00000,ko00001,ko00194			iJN678.psbK	Bacteria	1G9DE@1117,1H1HZ@1129,2E3TA@1,32YQR@2	NA|NA|NA	S	One of the components of the core complex of photosystem II (PSII). PSII is a light-driven water plastoquinone oxidoreductase that uses light energy to abstract electrons from H(2)O, generating O(2) and a proton gradient subsequently used for ATP formation. It consists of a core antenna complex that captures photons, and an electron transfer chain that converts photonic excitation into a charge s…
fig|HK01.peg.1109	221360.RS9917_03913	6.8e-209	733.0	Synechococcus	tgt	GO:0002097,GO:0002099,GO:0003674,GO:0003824,GO:0005488,GO:0005575,GO:0005622,GO:0005623,GO:0005737,GO:0005829,GO:0006139,GO:0006396,GO:0006399,GO:0006400,GO:0006725,GO:0006807,GO:0008033,GO:0008150,GO:0008152,GO:0008270,GO:0008479,GO:0008616,GO:0009058,GO:0009116,GO:0009119,GO:0009163,GO:0009451,GO:0009987,GO:0010467,GO:0016070,GO:0016740,GO:0016757,GO:0016763,GO:0018130,GO:0019438,GO:0034404,GO:…	2.4.2.29	ko:K00773			R03789,R10209	RC00063	ko00000,ko01000,ko03016			iECW_1372.ECW_m0475,iWFL_1372.ECW_m0475	Bacteria	1G0EV@1117,1GYJR@1129,COG0343@1,COG0343@2	NA|NA|NA	F	Catalyzes the base-exchange of a guanine (G) residue with the queuine precursor 7-aminomethyl-7-deazaguanine (PreQ1) at position 34 (anticodon wobble position) in tRNAs with GU(N) anticodons (tRNA-Asp, -Asn, -His and -Tyr). Catalysis occurs through a double-displacement mechanism. The nucleophile active site attacks the C1' of nucleotide 34 to detach the guanine base from the RNA, forming a coval…
fig|HK01.peg.1110	221360.RS9917_03908	4.2e-85	321.2	Synechococcus	cobS		2.7.8.26	ko:K02233	ko00860,ko01100,map00860,map01100	M00122	R05223,R11174	RC00002,RC00078	ko00000,ko00001,ko00002,ko01000				Bacteria	1G0DC@1117,1GZVQ@1129,COG0368@1,COG0368@2	NA|NA|NA	H	Joins adenosylcobinamide-GDP and alpha-ribazole to generate adenosylcobalamin (Ado-cobalamin). Also synthesizes adenosylcobalamin 5'-phosphate from adenosylcobinamide-GDP and alpha-ribazole 5'-phosphate
fig|HK01.peg.1111	221360.RS9917_03903	1.4e-124	453.0	Synechococcus													Bacteria	1G16N@1117,1GZR0@1129,COG0642@1,COG2205@2	NA|NA|NA	T	PhoQ Sensor
fig|HK01.peg.1112	221360.RS9917_03898	8.3e-63	246.1	Synechococcus													Bacteria	1G6IT@1117,1H07G@1129,2AJ99@1,319U8@2	NA|NA|NA	S	Protein of unknown function (DUF3155)
fig|HK01.peg.1113	221360.RS9917_03893	6.7e-74	283.9	Synechococcus	CP_0488			ko:K06999					ko00000				Bacteria	1G525@1117,1GZYZ@1129,COG0400@1,COG0400@2	NA|NA|NA	S	esterase
fig|HK01.peg.1114	221360.RS9917_03888	2.2e-269	934.5	Synechococcus	purH	GO:0005575,GO:0005623,GO:0005886,GO:0008150,GO:0016020,GO:0040007,GO:0044464,GO:0071944	2.1.2.3,3.5.4.10	ko:K00602	ko00230,ko00670,ko01100,ko01110,ko01130,ko01523,map00230,map00670,map01100,map01110,map01130,map01523	M00048	R01127,R04560	RC00026,RC00263,RC00456	ko00000,ko00001,ko00002,ko01000,ko04147			iHN637.CLJU_RS04230,iJN678.purH	Bacteria	1G10K@1117,1GZ2S@1129,COG0138@1,COG0138@2	NA|NA|NA	F	Bifunctional purine biosynthesis protein PurH
fig|HK01.peg.1115	221360.RS9917_03883	4.2e-72	277.3	Synechococcus													Bacteria	1G5ST@1117,1H03G@1129,29698@1,2ZTJ9@2	NA|NA|NA	S	Protein of unknown function (DUF4079)
fig|HK01.peg.1116	221360.RS9917_03878	2.4e-91	341.7	Synechococcus				ko:K07497					ko00000				Bacteria	1G53A@1117,1GYR7@1129,COG2801@1,COG2801@2	NA|NA|NA	L	Protein of unknown function (DUF1997)
fig|HK01.peg.1117	221360.RS9917_03873	8.6e-218	762.7	Synechococcus	ispH		1.17.7.4,2.7.4.25	ko:K00945,ko:K02945,ko:K03527	ko00240,ko00900,ko01100,ko01110,ko01130,ko03010,map00240,map00900,map01100,map01110,map01130,map03010	M00052,M00096,M00178	R00158,R00512,R01665,R05884,R08210	RC00002,RC01137,RC01487	br01610,ko00000,ko00001,ko00002,ko01000,ko03011			iIT341.HP0400,iLJ478.TM1444	Bacteria	1G10V@1117,1GYKF@1129,COG0761@1,COG0761@2	NA|NA|NA	IM	Catalyzes the conversion of 1-hydroxy-2-methyl-2-(E)- butenyl 4-diphosphate (HMBPP) into a mixture of isopentenyl diphosphate (IPP) and dimethylallyl diphosphate (DMAPP). Acts in the terminal step of the DOXP MEP pathway for isoprenoid precursor biosynthesis
fig|HK01.peg.1118	221360.RS9917_03868	4.1e-238	830.5	Synechococcus	amtB			ko:K03320					ko00000,ko02000	1.A.11		iJN678.amt2	Bacteria	1G0S8@1117,1GYV7@1129,COG0004@1,COG0004@2	NA|NA|NA	P	Ammonium Transporter
fig|HK01.peg.1120	221360.RS9917_03863	1.1e-120	439.5	Synechococcus	sfsA	GO:0003674,GO:0003676,GO:0003677,GO:0005488,GO:0005975,GO:0006355,GO:0008150,GO:0008152,GO:0009889,GO:0009891,GO:0009893,GO:0010468,GO:0010556,GO:0010557,GO:0010604,GO:0010628,GO:0019219,GO:0019222,GO:0031323,GO:0031325,GO:0031326,GO:0031328,GO:0044238,GO:0045893,GO:0045935,GO:0048518,GO:0048522,GO:0050789,GO:0050794,GO:0051171,GO:0051173,GO:0051252,GO:0051254,GO:0060255,GO:0065007,GO:0071704,GO:…		ko:K06206					ko00000				Bacteria	1G1PM@1117,1GZH6@1129,COG1489@1,COG1489@2	NA|NA|NA	S	Belongs to the SfsA family
fig|HK01.peg.1122	221360.RS9917_03858	3.1e-247	860.9	Synechococcus	murJ	GO:0000270,GO:0003674,GO:0005215,GO:0005575,GO:0005576,GO:0005623,GO:0005886,GO:0005887,GO:0006022,GO:0006023,GO:0006024,GO:0006807,GO:0006810,GO:0006855,GO:0006869,GO:0008150,GO:0008152,GO:0009058,GO:0009059,GO:0009252,GO:0009273,GO:0009987,GO:0010876,GO:0015238,GO:0015647,GO:0015648,GO:0015835,GO:0015836,GO:0015893,GO:0016020,GO:0016021,GO:0016043,GO:0022857,GO:0022884,GO:0030203,GO:0031224,GO:…		ko:K03980					ko00000,ko01011,ko02000	2.A.66.4		iECO103_1326.ECO103_1114	Bacteria	1G1MF@1117,1GZGS@1129,COG0728@1,COG0728@2	NA|NA|NA	S	Involved in peptidoglycan biosynthesis. Transports lipid-linked peptidoglycan precursors from the inner to the outer leaflet of the cytoplasmic membrane
fig|HK01.peg.1123	221359.RS9916_39121	1.7e-33	148.3	Synechococcus													Bacteria	1GA5S@1117,1H17U@1129,2C0XV@1,336I5@2	NA|NA|NA	S	Cytochrome c oxidase
fig|HK01.peg.1124	221360.RS9917_03848	3e-39	167.5	Synechococcus													Bacteria	1G7RZ@1117,1H17Y@1129,2CGXD@1,32S4S@2	NA|NA|NA	S	Protein of unknown function (DUF3181)
fig|HK01.peg.1125	64471.sync_0298	1.7e-14	84.7	Synechococcus													Bacteria	1GNIJ@1117,1H10E@1129,2B9IR@1,322WW@2	NA|NA|NA
fig|HK01.peg.1126	221359.RS9916_39136	2.8e-222	777.7	Synechococcus	glyA	GO:0001505,GO:0003674,GO:0003824,GO:0004372,GO:0005488,GO:0005515,GO:0005575,GO:0005618,GO:0005623,GO:0005886,GO:0006082,GO:0006520,GO:0006544,GO:0006563,GO:0006807,GO:0008144,GO:0008150,GO:0008152,GO:0009069,GO:0009605,GO:0009607,GO:0009987,GO:0016020,GO:0016740,GO:0016741,GO:0016742,GO:0017144,GO:0019752,GO:0019842,GO:0020012,GO:0030170,GO:0030312,GO:0030682,GO:0036094,GO:0042133,GO:0042783,GO:…	2.1.2.1	ko:K00600	ko00260,ko00460,ko00630,ko00670,ko00680,ko01100,ko01110,ko01120,ko01130,ko01200,ko01230,ko01523,map00260,map00460,map00630,map00670,map00680,map01100,map01110,map01120,map01130,map01200,map01230,map01523	M00140,M00141,M00346,M00532	R00945,R09099	RC00022,RC00112,RC01583,RC02958	ko00000,ko00001,ko00002,ko01000				Bacteria	1FZWF@1117,1GYQC@1129,COG0112@1,COG0112@2	NA|NA|NA	E	Catalyzes the reversible interconversion of serine and glycine with tetrahydrofolate (THF) serving as the one-carbon carrier. This reaction serves as the major source of one-carbon groups required for the biosynthesis of purines, thymidylate, methionine, and other important biomolecules. Also exhibits THF- independent aldolase activity toward beta-hydroxyamino acids, producing glycine and aldehyd…
fig|HK01.peg.1127	221360.RS9917_03833	7.7e-158	563.5	Synechococcus	wecA	GO:0000287,GO:0003674,GO:0003824,GO:0005488,GO:0005575,GO:0005623,GO:0005886,GO:0008150,GO:0008152,GO:0009058,GO:0009059,GO:0009987,GO:0016020,GO:0016043,GO:0016740,GO:0016772,GO:0016780,GO:0030145,GO:0034645,GO:0042546,GO:0043167,GO:0043169,GO:0043170,GO:0044036,GO:0044038,GO:0044085,GO:0044237,GO:0044249,GO:0044260,GO:0044464,GO:0045229,GO:0046872,GO:0046914,GO:0070589,GO:0071554,GO:0071555,GO:…	2.7.8.33,2.7.8.35	ko:K02851			R08856	RC00002	ko00000,ko01000,ko01003,ko01005				Bacteria	1G1B9@1117,1GZBF@1129,COG0472@1,COG0472@2	NA|NA|NA	M	UDP-N-acetylmuramyl pentapeptide phosphotransferase UDP-N-acetylglucosamine-1-phosphate transferase
[truncated: 1,407 more rows]

## Sheet: Annotation_of_LTW-R
# emapper version: emapper-1.0.3-35-g63c274b emapper DB: 2.0
# command: ./emapper.py --cpu 6 -i /data/shared/emapper_jobs/user_data/MM_2snsqyga/query_seqs.fa --output query_seqs.fa --output_dir /data/shared/emapper_jobs/user_data/MM_2snsqyga -m diamond -d none --tax_scope auto --go_evidence non-electronic --target_orthologs all --seed_ortholog_evalue 0.001 --seed_ortholog_score 60 --query-cover 20 --subject-cover 0 --override --temp_dir /data/shared/emappe…
# time: Wed Jun 17 04:34:55 2020
[truncated: 2,254 more rows]

## Sheet: gene_function_for_Figure S1
Gene	COG catalog	Function
[truncated: 184 more rows]

## Sheet: Significantly_changed_genes
	baseMean	log2FoldChange	lfcSE	stat	pvalue	padj
[truncated: 1,238 more rows]

## Sheet: Other Transporters
		Euryhaline				Oceanic
[truncated: 97 more rows]
